# Supplementary material for: Everolimus affects vasculogenic mimicry in renal carcinoma resistant to sunitinib
Source: Oncotarget. 2016 May 21;7(25):38467–86. doi: 10.18632/oncotarget.9542 (PMC5122404; doi:10.18632/oncotarget.9542)
Supplement: Supplementary file 2 [file oncotarget-07-38467-s002.xls]

## Sheet: Statistically significant 2FC c
Symbol	FC ([progressive] vs [placebo])	FC ([responders] vs [placebo])
COL1A1	-2.73154	7.41013
OLFML2B	-1.15832	4.52846
KRT17	-1.22524	3.75757
TAGLN	-1.90952	3.6449
MFAP4	-1.36591	3.58796
PDGFB	1.25618	3.5161
PDGFRB	-2.38737	3.36267
EDN1	-1.06197	3.26927
HSPA12A	1.09385	3.08837
DEFB1	1.08781	3.08529
CRYAB	1.00484	3.01557
COL16A1	1.03708	2.89351
PPP1R14A	1.93262	2.82968
FBLN1	-1.00119	2.80561
FLJ35258	-1.2978	2.78523
LOXL4	-1.24595	2.70757
ATP2A1	1.4648	2.68615
KLF2	1.12374	2.67762
LOC284297	-1.10919	2.67687
LOC644695	1.45228	2.67162
IGFBP3	1.76154	2.65551
FAM84B	-1.46329	2.63425
C1QTNF1	-1.14689	2.6311
LOC441455	-1.81254	2.61459
CDH1	-1.67392	2.58262
BGN	-4.05806	2.58018
COL8A1	-1.8758	2.57498
COL7A1	1.06359	2.57323
MEGF6	-1.24348	2.55888
S1PR5	-1.22669	2.54472
DMC1	-1.5675	2.51621
NLRP8	-1.50045	2.49931
DUXAP3	-1.44422	2.45877
LOC100132391	-1.50837	2.39768
IGFBP3	1.65109	2.39333
MYL9	-1.23446	2.38743
LOC645452	-1.52353	2.3739
ALPP	-1.44911	2.36873
LOC645452	-1.60692	2.35586
BCYRN1	1.097	2.3429
OLFML2A	-1.15067	2.34139
LOC401098	-1.42936	2.32091
USP49	-1.38849	2.30661
DHRS3	1.1056	2.29682
PPA2	-1.33325	2.29637
ZNF738	-1.44738	2.276
COL8A1	-1.82122	2.27131
IL17RD	-1.39637	2.24377
FAM175A	-1.46033	2.24264
TMEM47	1.00786	2.24259
PIP5K2B	-1.34404	2.2416
ZNF786	-1.33198	2.23109
MICAL1	1.10442	2.2285
DENR	-1.14158	2.21464
C2orf42	1.20151	2.20307
LOC100131718	-1.25878	2.20187
SYT13	1.19329	2.20109
FLJ44124	-1.62847	2.19728
ZNF682	-1.46432	2.1942
FLNC	-1.29796	2.19187
LRRC37B2	-1.49634	2.18542
UCHL5IP	-1.38155	2.18094
LOC100130053	-1.28019	2.16825
LOC100130445	-1.4664	2.16695
LOC100134159	-1.55494	2.16693
LOC100128098	-1.42875	2.16625
SHROOM4	-1.29008	2.16431
LOC654342	-1.04636	2.15465
COL5A1	1.10533	2.15402
EID2B	-1.52174	2.15291
LOC100132585	-1.45038	2.1525
TMEM130	-1.79292	2.14465
C8orf37	-1.47611	2.14145
C1orf152	1.10942	2.13732
LOC23117	-1.86797	2.12633
MMP7	-1.6755	2.12451
ZNF577	-1.14613	2.11908
DENND4C	1.04207	2.11783
GPR1	-1.33516	2.11298
C15orf63	-1.45209	2.11068
LOC728809	-1.76254	2.1084
HSD17B7	-1.35925	2.10596
LEP	-1.13379	2.10323
ZNF486	-1.46653	2.0897
LOC90586	-1.49326	2.08596
LOC100133516	-1.35821	2.08163
FLJ36131	-1.45473	2.08088
LOC202781	-1.49638	2.08066
FCAR	-1.16379	2.07635
CRCP	-1.50472	2.07387
SEMA3E	-1.54465	2.06798
C9orf80	-1.43549	2.06774
C2orf69	-1.57429	2.06481
HCG2P7	-1.5152	2.06145
RPL23AP13	1.11914	2.05967
LOC497190	-1.35572	2.05738
LOC653489	-1.23635	2.05226
C21orf58	-1.64106	2.04849
LOC644250	-1.27504	2.04663
LOC648921	-1.13188	2.04565
LOC100133772	-1.53556	2.04401
PNPT1	-1.46606	2.04203
TDP1	-1.40221	2.03587
LOC728903	-1.51948	2.03541
TCF2	-1.05311	2.02822
ZNF652	-1.37737	2.02762
HES6	-1.18909	2.02613
RASSF4	-1.14219	2.02551
HSPC268	-1.33727	2.02449
FAM38A	-1.08067	2.02396
RHBDL2	-1.05684	2.02018
LOC729978	-2.0041	2.01922
LOC100134868	-1.19062	2.01795
AHSA2	1.03199	2.01419
LMOD3	-1.44604	2.01308
TMEM137	-1.15652	2.01283
RASSF2	-1.10679	2.00757
TMEM106A	-1.1703	2.00739
MMP7	-1.82552	2.0006
LILRB1	-1.27131	1.99939
CHRNA5	-1.40607	1.99914
DTWD2	-1.30544	1.9969
TNFAIP6	1.13494	1.99505
HIATL2	-1.58357	1.99453
FLJ38717	-1.29916	1.98972
AIRE	-1.46779	1.98783
CATSPER2	-1.53467	1.9855
LOC613037	-1.71172	1.98355
PILRB	-1.13773	1.98165
BLZF1	-1.39388	1.98142
ZNF14	-1.43961	1.97673
FLJ35390	-1.43429	1.97441
LOC653086	-1.32161	1.97374
LOC728640	-1.42285	1.96909
RPL23AP13	1.07672	1.96785
LOC730313	-1.69823	1.96623
LOC644931	-1.31227	1.96452
C8orf45	-1.66192	1.96354
KIFC2	-1.04646	1.96285
LOC100128288	-1.43759	1.9623
C7orf54	-1.20626	1.95997
LOC648852	-1.27062	1.95247
LOC440348	-1.47558	1.94856
LOC649841	1.00081	1.94616
LOC100128510	-1.35333	1.94576
LOC100132247	-1.75125	1.94284
C3orf34	-1.36166	1.94201
LOC100131139	-1.43031	1.94066
LOC440704	-1.27593	1.94007
DDX51	-1.5445	1.93925
TMEM91	1.06759	1.93769
ANKRD13D	-1.08384	1.93722
OCIAD1	-1.58695	1.93488
QRFPR	-1.40005	1.93472
DAPP1	-1.50533	1.9333
STAG3L3	-1.34946	1.93328
LOC728640	-1.48311	1.93211
FAM39DP	-1.19505	1.93196
CSF2RA	-1.18122	1.93146
GRIPAP1	-1.62798	1.92899
LOC613037	-1.69473	1.92671
POFUT1	-1.53769	1.92592
LOC100130835	-1.32072	1.92277
CDAN1	-1.56922	1.9215
VEGFA	1.76488	1.92102
MAPK8IP3	-1.19738	1.91983
LOC100129502	-1.16055	1.91859
ADM	1.71676	1.91823
SSTR2	-1.18588	1.9166
PTP4A2	-1.09978	1.91542
ARFGAP1	-1.2645	1.91485
MCART1	-1.74509	1.91393
LOC389765	-1.3035	1.91116
LOC642947	-1.46973	1.9099
LOC100131989	-1.2522	1.90986
COX19	-1.15592	1.90467
C14orf153	-1.5026	1.90379
FAM73A	-1.30047	1.90111
BMS1P5	-1.5142	1.90033
SLC4A5	-1.2176	1.89835
XRCC2	-1.37427	1.89691
LOC100133177	-1.32159	1.89556
IL10	-1.61115	1.89474
LOC729120	-1.34874	1.88663
SLC44A4	-1.4479	1.88531
PNPT1	-1.49011	1.88521
LOC728620	-1.39492	1.88001
VPS41	-1.14607	1.87858
TNFSF14	-1.31937	1.87831
C21orf24	-1.46696	1.87804
RNU1G2	1.13194	1.87774
FKTN	-1.35498	1.8719
LOC791120	-1.11227	1.86994
CLK1	1.09052	1.86698
TMEM17	-1.44516	1.86621
CDKN2AIPNL	-1.57616	1.86356
RNU1-5	1.14746	1.86338
LOC389517	-1.36626	1.8622
LOC100132727	-1.46788	1.85925
RNU1-3	1.17495	1.85845
TNNI2	1.07679	1.84915
LOC440353	-1.78662	1.84306
SDHAP2	-1.08847	1.84116
FOXC1	-1.46552	1.83752
CCDC125	-1.32096	1.8349
DNM1	-1.51575	1.83166
SLC25A37	1.02011	1.82434
N4BP2	-1.32372	1.82355
BLZF1	-1.44354	1.81328
ZNF549	-1.61853	1.81237
COL6A1	-1.45717	1.81117
PLEKHH2	-1.39561	1.80888
ASNS	1.1707	1.80626
STK36	-1.24094	1.80156
ZNF337	1.0792	1.80041
FSTL3	-1.31946	1.79808
FER1L4	1.10693	1.79482
FLJ25363	-1.14754	1.794
LOC255167	-1.56994	1.79368
FAM39DP	-1.24599	1.79205
PMEPA1	-1.30483	1.79173
C9orf130	-1.02573	1.79101
SERPINE2	1.33598	1.78914
ICA1	-1.23523	1.78676
ALPK2	-2.1947	1.78587
SEMA6A	-1.34283	1.78158
GABPB2	-1.42877	1.77451
FKBP14	-1.66677	1.77321
TUBB2B	-1.52426	1.77102
LOC646996	-1.39123	1.76902
GOLGA8B	-1.28482	1.76769
PDE4C	-1.68515	1.76657
PLXNA3	-1.13597	1.7623
HRASLS3	-1.10241	1.76125
KCNH6	-1.45272	1.75936
LOC730990	-1.29551	1.75927
HNRNPU	-1.46765	1.75306
NUBPL	-1.36207	1.75023
LOC100133923	-1.08728	1.74849
POL3S	1.22582	1.74376
MCM8	-1.83171	1.74265
SDHALP1	-1.4368	1.74051
MBD4	-1.16654	1.73936
ANTXR1	-1.98359	1.73511
STAG3L2	-1.46972	1.73228
CRIPAK	-1.17281	1.73219
CEP27	-1.21963	1.72926
CSF2RA	-1.25162	1.72712
SNORD13	1.03734	1.72694
FLJ40722	-1.1208	1.72534
ANKRD30B	-1.36233	1.72419
ACTA2	-1.37053	1.72347
RN7SK	1.16932	1.7195
PCDHB9	-1.09639	1.7156
ERGIC1	-1.0045	1.71033
LOC653158	1.02361	1.70233
UPF3A	-1.16576	1.7023
LTBP3	-1.66522	1.69734
LOC645963	1.05551	1.69623
LOC731542	-1.35534	1.69556
COL6A2	-1.40484	1.69496
SLC16A3	1.27035	1.69414
LOC400446	-1.24986	1.69232
DLC1	1.24225	1.69191
ZNF223	-1.2948	1.6874
RNU6-1	1.25182	1.68426
HES4	-1.28871	1.6842
MAGT1	-1.6159	1.68025
PLA2G2D	-1.08124	1.67964
RBM33	-1.4925	1.67463
LFNG	-1.49423	1.66994
RPL7L1	-1.40557	1.66504
LOC645895	-1.32607	1.66435
WDR74	-1.03139	1.66326
SPN	1.04062	1.66293
LOC643509	-1.48146	1.66195
CPA4	-2.61243	1.66132
IGFBP6	1.0481	1.66077
RNU1A3	1.04864	1.65994
IL32	-1.29144	1.65954
FAM39E	-1.25872	1.65792
PTPLAD2	-1.18744	1.65656
PABPC1L	-1.11066	1.65385
COL18A1	-1.09912	1.65348
EIF2AK4	1.03219	1.6492
PTP4A2	-1.20738	1.6477
KIAA1530	-1.08805	1.64317
CTGLF3	-1.15684	1.64159
PPFIA4	-1.13967	1.63814
GDI1	-1.14842	1.6368
C4orf34	-1.19192	1.629
GJC1	-1.45209	1.62636
PCYOX1	-1.045	1.6203
MLPH	1.71725	1.6199
CDR2L	-1.49547	1.61801
RAXL1	-1.22465	1.61698
C19orf33	1.50435	1.61611
C6orf170	-1.0806	1.61454
FAM115A	-1.49233	1.61279
LOC100133649	-1.39687	1.61161
SYAP1	-1.10539	1.60721
LOC643031	-1.64959	1.60609
TTC14	-1.10556	1.60574
NRBP2	-1.16257	1.60528
CDK5RAP3	-1.14556	1.60422
CDK5RAP3	-1.17914	1.60395
ENO2	1.14084	1.60238
CYBRD1	-1.10409	1.59663
LOC642333	-1.10624	1.59504
LOC728105	-1.03319	1.59437
LOC100131096	1.03076	1.59398
MID1	-2.06519	1.59367
AGAP8	-1.11799	1.59193
STEAP3	1.58056	1.59184
LOC100130598	-1.05729	1.58815
PML	-1.01923	1.58173
ZDHHC8	-1.34436	1.57698
HCFC1R1	1.0828	1.57327
PCDHB19P	-1.10502	1.57153
SERPINH1	-1.17203	1.57112
LOC100128510	-1.28517	1.57089
PPM1B	1.05539	1.57018
NPIP	-1.3061	1.5638
DGKD	-1.01441	1.5632
PGRMC2	1.02073	1.56089
GSDMB	1.25938	1.55988
TPM1	-1.29592	1.55461
ARHGAP22	1.18552	1.55343
AGAP6	1.01076	1.55324
LOC100133298	-1.30486	1.55287
FYTTD1	1.0699	1.55236
MST1	1.08898	1.55123
C5orf28	-1.58282	1.55114
RNF121	-1.43438	1.54814
WSB1	1.11065	1.54758
CDK5RAP3	-1.20311	1.54738
DPP9	1.1119	1.54607
LOC728888	-1.70856	1.54582
STX2	1.03155	1.54336
IER3	1.24692	1.5429
GALNT3	-1.03856	1.53944
RHBDF2	-1.26606	1.53858
DMTF1	-1.04919	1.53755
TAF1C	-1.47975	1.5363
MUM1	-1.31949	1.53571
TTC14	-1.08495	1.52687
C10orf58	-1.28693	1.52349
SERPINE1	2.15643	1.52243
NISCH	-1.28273	1.52028
CREB1	-1.18882	1.5191
LOC653829	-1.04482	1.51205
UCKL1	1.17633	1.51123
ARGLU1	-1.01174	1.50983
TRAF5	-1.01507	1.50903
NUCKS1	-1.05152	1.509
SLC2A1	2.05446	1.50801
COL5A2	-1.56037	1.50438
CCDC14	-1.21213	1.49806
NBPF8	-1.34359	1.49243
TMEM191A	-1.05702	1.49197
MSL3L1	-1.18314	1.49009
LOC646786	-1.04131	1.48785
POLR2J4	1.01304	1.48746
PRSS23	1.17868	1.48663
TPM1	-1.2325	1.48397
FARSLB	-1.29766	1.48112
STAT1	1.192	1.48107
LOC440345	1.06658	1.47983
C15orf48	2.03109	1.47982
STAMBPL1	-1.35341	1.47654
RNU4-2	1.12626	1.47351
ARHGEF10	-1.28984	1.46902
CLK1	1.12216	1.461
RRAD	1.23525	1.45984
GPX8	-1.30649	1.4565
PLOD1	1.04542	1.4552
MTMR10	-1.00719	1.45378
TMEM44	-1.08596	1.44986
DCLRE1C	-1.08387	1.44745
TMEM44	-1.13015	1.44627
PFKFB3	-1.0686	1.44529
CYBRD1	-1.06868	1.44379
OGT	-1.0615	1.44156
RHBDF2	-1.16716	1.43963
ALS2CR14	1.02105	1.4392
CYTH1	-1.34483	1.4379
SPHK1	-1.10981	1.43717
RBM25	-1.05871	1.43663
ZNF185	-1.35384	1.43599
GLIPR2	-1.42279	1.43554
FGFRL1	-1.14346	1.43469
DISC1	1.19038	1.43313
LOC727808	-1.32372	1.43273
BAZ2B	-1.01355	1.43269
LOC100190986	-1.65215	1.43102
ARID4B	-1.0885	1.4282
CXXC5	-1.16663	1.42534
RGS17	1.30509	1.42492
FZD2	-1.26212	1.42462
MAP4	1.07728	1.42418
CCDC45	-1.00973	1.41813
MTHFD2	1.52058	1.41739
UGCGL2	1.11601	1.41643
SLC6A10P	-1.08983	1.41614
PTGFRN	-1.76265	1.41388
MIR30C2	-1.11751	1.41102
LOC440345	-1.51511	1.40783
LOC196752	-1.10638	1.40673
RASSF7	-1.20054	1.40593
ZMYND11	-1.16242	1.4041
RNY3	-1.17416	1.40342
RNU1F1	1.08829	1.40298
LOC644936	-1.15753	1.39854
OSBPL8	1.01154	1.39747
MSC	-1.96573	1.39714
EVI5	-1.15019	1.39424
MUC16	1.15	1.39346
TAOK1	-1.12351	1.39319
MZF1	-1.54394	1.39283
PLXDC2	-1.61599	1.39142
SYNJ2BP	-1.29164	1.39034
TGFA	1.63213	1.38777
PLIN5	-1.25405	1.3871
DNAJB2	-1.2434	1.38594
LOC440341	-1.50753	1.38458
MBTD1	-1.0131	1.38252
CHST3	-2.20166	1.37734
LOC729324	-1.36634	1.37601
LOC728457	-1.43797	1.37538
DPYSL3	1.12013	1.3746
RUNDC2C	1.02233	1.37421
PDCD4	-1.35604	1.37365
PHLDB1	-1.27091	1.37353
APBB3	-1.4533	1.37194
MTMR11	-1.21886	1.36781
KIAA0913	-1.21358	1.36703
LOC100008589	1.03503	1.36642
PSCD1	-1.49073	1.3657
SPTBN1	-1.12485	1.36479
WSB1	1.02477	1.36463
OPTN	-1.01652	1.36449
TMEM120A	1.36588	1.36436
PPFIA1	-1.11294	1.364
FGFR4	-1.36413	1.36363
DEGS1	1.12167	1.36197
ANKRD57	1.28938	1.36017
NDUFA10	-1.05456	1.35972
FBXO11	1.09924	1.3597
GLS	-1.93649	1.35656
CDH2	-1.81335	1.35619
AHNAK2	-1.13833	1.35485
BMP1	-1.37781	1.35466
TMEM139	-1.4803	1.35074
CAPN12	1.07313	1.35071
EFNA1	-1.11068	1.34967
WDR60	-1.14095	1.34749
LAMA5	-1.601	1.34609
NBPF20	-2.01702	1.34282
MSL3	-1.13494	1.33783
UPF2	-1.3319	1.33741
LOC644642	1.06546	1.33564
ATXN3	1.1654	1.33316
CHD9	-1.22646	1.3274
HNRNPA2B1	-1.29021	1.32699
DENND4B	-1.09901	1.32619
RNF213	-1.02475	1.32532
NPIP	-1.48278	1.32455
FAM153B	1.01254	1.32333
C1orf186	-1.28811	1.32289
CENTG3	-1.15878	1.322
LOC645638	-1.36966	1.32148
FIBCD1	1.45275	1.32143
OVGP1	1.10736	1.31608
C9orf142	-1.08232	1.31552
RN5S9	1.07922	1.31531
ANGPTL4	1.08929	1.31409
BIRC3	1.33602	1.31272
ZFP90	-1.15919	1.31092
NAGK	-1.07317	1.31048
ANAPC4	1.13972	1.30918
ACTB	1.0254	1.30803
RAGE	-1.32968	1.30796
AXUD1	1.12129	1.30795
KIAA1712	1.1366	1.30567
CCND1	-1.3708	1.305
PDCD7	-1.27809	1.30491
PPM1B	1.17857	1.30405
FGFRL1	1.07869	1.30397
TMEM189	-1.01064	1.30391
HOOK1	-1.40338	1.30377
FLJ22536	-1.08102	1.3012
LOC100132564	1.03612	1.30012
SNORA70	-1.0499	1.29893
LOC728734	-1.58046	1.29791
EIF4A2	1.48488	1.29752
ECHDC2	-1.36717	1.296
DARS	1.09518	1.29543
HSPA5	-1.01714	1.29348
LOC153561	-1.43794	1.29273
THBD	1.42087	1.29174
DUSP22	-1.00884	1.29055
SERTAD4	-1.71764	1.29054
SAPS2	-1.22029	1.28882
PPFIBP1	1.00672	1.2868
TGFB1I1	-1.1713	1.28664
BHLHB2	1.15562	1.28663
LOC651957	-1.03459	1.28643
HRCT1	-1.49995	1.28631
NCRNA00085	-1.25	1.28618
PRKCA	-1.11939	1.28455
ITGB4	-1.49505	1.28438
KIAA1310	-1.60196	1.28355
SNORD3A	1.46138	1.28321
SEC31A	1.06913	1.28301
TRAK2	-1.03179	1.28101
RND3	-1.04459	1.28031
TSKU	-1.11311	1.28025
LOC644322	1.01604	1.27965
LEPRE1	-1.19584	1.27944
YIF1B	-1.0473	1.27788
LOC100008589	1.0092	1.27748
STK25	-1.03365	1.27711
SORT1	-2.38728	1.2761
KCTD12	-1.82327	1.27565
COL4A1	1.02292	1.27473
C14orf4	-1.20511	1.27428
GSTO2	2.00648	1.27219
CIAO1	-1.1511	1.26871
PLXNB1	-1.57378	1.26865
LOC728153	-1.14	1.26855
FNBP4	-1.12111	1.26835
ADCY3	-1.01769	1.26832
STK38	-1.20502	1.26726
PYGL	1.16502	1.26687
CEBPZ	1.13732	1.26526
SNORD3C	1.44408	1.26487
SPRY2	1.0563	1.2621
C12orf51	-1.172	1.26109
TGFBI	1.25396	1.25979
RASA1	1.07612	1.25943
DKFZp434K191	-1.09336	1.25792
EVL	-1.48651	1.25785
BRD3	-1.55702	1.25754
ZCCHC6	-1.01559	1.25753
C1orf198	-1.53824	1.25728
PTPLB	-1.05721	1.25668
AIF1L	-2.44502	1.25454
C10orf10	1.45171	1.25343
DYNC1LI2	-1.18199	1.25265
STARD13	1.06977	1.25258
CDH6	1.03935	1.25239
NFIC	-1.48835	1.25156
POTEF	-1.12296	1.25152
ARHGAP21	-1.08388	1.25137
PTPRM	-1.0863	1.25125
C19orf12	1.10284	1.25063
BTAF1	-1.09145	1.25039
ROCK2	-1.39289	1.25019
RHOQ	-1.05286	1.24977
CACNB3	-1.25287	1.24875
CRELD1	1.0076	1.24833
RALGPS2	1.10149	1.24819
AHNAK	-1.27419	1.24745
UBE2D2	1.03867	1.24733
VASN	-1.74793	1.2462
CDC16	1.04105	1.24526
CYR61	-1.09441	1.24525
FAM89B	-1.17127	1.24453
TGFA	1.89259	1.24448
FAM178A	-1.27508	1.24392
SLC4A7	1.05169	1.24387
PLK2	1.03766	1.24271
MRI1	-1.10651	1.24145
RRAS	1.321	1.23826
SLC29A4	-1.4998	1.23799
TRO	-1.46076	1.23691
RUNX1	-1.14159	1.2367
NME3	-1.08105	1.23544
NSL1	1.18685	1.23523
IFNGR1	1.21545	1.23362
IPO11	1.12829	1.23253
CYTH2	-1.54743	1.2324
KCNIP1	-1.51956	1.23229
ANKRD10	-1.20034	1.232
C7orf47	1.08661	1.23154
SYVN1	-1.08929	1.2311
AGL	-1.03765	1.23075
TUBA4A	-1.02991	1.22829
MTP18	1.15557	1.22698
SERPINB6	1.29406	1.22613
SEMA4D	-1.27597	1.22583
RSPRY1	-1.10659	1.22549
PPIL3	1.3942	1.22517
CDC16	1.07076	1.22426
C3orf15	-1.64561	1.22313
C2orf64	1.11849	1.22276
PFKP	1.12037	1.22239
ARAP3	-1.07656	1.22167
ARID5B	-1.85796	1.22109
LOC728755	-1.23991	1.22091
CXXC1	-1.12672	1.22017
RALGDS	-1.26019	1.2196
FARP1	-1.96769	1.21946
TRIB3	1.88611	1.2166
LOC132241	-1.42476	1.21493
LOC729843	1.01338	1.21488
NBPF10	-1.78944	1.21408
TMEM106C	1.05874	1.21126
CALR	-1.00762	1.2089
LARP6	1.06431	1.20856
RRAD	1.21161	1.20847
LOC93622	1.38056	1.20806
RAB24	-1.25731	1.20714
HNRNPA2B1	-1.24078	1.20649
EFNA1	1.07592	1.20631
ZBED5	-1.0565	1.20536
BIRC2	1.07976	1.20535
TBRG4	1.11059	1.20488
UPF3A	-1.22214	1.20426
EIF2B4	1.07852	1.2041
IL15	1.12439	1.20353
WDR19	-1.07334	1.20225
GIT1	-1.15519	1.20187
RSRC2	-1.09915	1.20036
FSTL1	-1.4618	1.20032
ILK	1.02859	1.19903
CHMP1A	-1.17079	1.19858
TRPC1	1.10103	1.198
PMEPA1	-1.55182	1.19789
RGS20	1.89704	1.19756
THBS1	-1.24872	1.19754
XPC	-1.31615	1.19619
PCMTD1	-1.0735	1.19339
POLS	-1.20451	1.19333
PAQR7	-1.4235	1.19315
NAT9	-1.04938	1.19199
ZNF25	-1.07338	1.19107
FAM188A	1.14783	1.18983
FASTK	-1.25302	1.18948
FGFR4	-1.34115	1.18872
STAT1	1.09957	1.18861
LOC729513	1.02602	1.1877
RELN	-1.99931	1.187
LOC644162	-1.15023	1.18696
NPEPL1	-1.18599	1.18651
GAS6	-1.15965	1.18623
DDAH2	-1.31975	1.185
DDX56	-1.02664	1.18471
CDK2AP2	1.01615	1.18356
WDFY1	1.15579	1.18312
MTF2	1.00728	1.1828
LOC375295	1.30498	1.18206
LOC100129141	1.33502	1.18077
SEPN1	-1.31092	1.18056
FNBP1	-1.33975	1.18011
RNF149	1.20868	1.17961
FAM111A	-1.44878	1.17861
CCDC34	-1.35226	1.17807
UBE2Q2	1.0886	1.1774
IFRD1	1.07271	1.17643
TMEM132A	-1.20948	1.1756
HIST1H2BD	-1.13831	1.17511
ETS1	1.04365	1.17469
AHI1	-1.14417	1.17242
RAB40C	-1.0572	1.17189
CCDC23	1.10931	1.17179
MIR1974	1.53602	1.171
CHSY1	-1.06607	1.17028
PARP12	1.23909	1.17005
FAM62B	-1.15129	1.16923
SETD2	-1.22239	1.16877
COBLL1	-1.3762	1.1678
ADCK2	-1.0718	1.16775
TAP1	1.02805	1.1675
CEPT1	1.22128	1.16577
RECQL	1.18353	1.16529
CTDSP1	-1.1919	1.16395
WDR41	1.02897	1.1632
FLNB	-1.16795	1.1631
EIF2B4	1.02239	1.16272
PQLC3	1.13036	1.16244
IL10RB	1.11223	1.16235
CDC16	-1.14285	1.16087
NT5C2	-1.09229	1.16067
SNORD3D	1.2346	1.16038
THOC1	-1.07055	1.16015
FHL1	-1.23359	1.15994
SH3GLB2	-1.29299	1.15976
RAB3GAP1	-1.09252	1.15972
FAM13B	-1.26907	1.15968
HOXA9	-1.33757	1.15901
NENF	1.16258	1.15839
SLC25A11	1.02799	1.15807
TXNDC9	1.35773	1.15701
STX2	1.12369	1.15661
FAM44B	1.27183	1.1557
GMPPA	-1.11222	1.15568
C7orf68	1.51651	1.15478
RNF121	-1.40651	1.15475
RAPGEF6	-1.06734	1.15409
RHBDF1	-1.5277	1.1537
PLOD3	-1.17228	1.15361
POFUT2	-1.1504	1.15347
LOC653737	1.41384	1.15292
BIVM	-1.40669	1.15285
APCDD1L	1.68352	1.1525
C7orf26	-1.22979	1.15215
RFNG	-1.17178	1.15167
ZNF532	-1.06204	1.15113
ROD1	-1.2333	1.14995
TSC22D2	-1.04282	1.1496
MAP3K2	-1.23633	1.14956
DSTN	-1.12082	1.14882
PAEP	4.47957	1.14879
FOXN2	1.17625	1.14833
CTPS2	-1.08855	1.14756
ZCCHC7	1.15878	1.14728
RPL9	1.40612	1.14693
P4HA2	1.25181	1.14692
FAM98A	-1.09866	1.14678
SPIRE1	-1.23611	1.14677
TRIOBP	-1.54465	1.14662
PTBP2	-1.07298	1.14651
LOC388621	1.19549	1.14631
SFRS14	-1.51201	1.14579
DUSP22	1.01064	1.14531
LEPROT	-1.25252	1.14341
NARF	1.10104	1.14338
EXOSC10	-1.10356	1.14326
FRYL	1.2385	1.14252
EHD4	1.14668	1.14226
AUP1	1.10655	1.14144
RNU4ATAC	1.08909	1.14102
RALY	-1.01708	1.14098
LOC643167	-1.07529	1.14095
TNS3	-2.00549	1.14069
C1orf133	-1.32114	1.14047
LYRM1	1.32979	1.1404
WDR59	-1.03716	1.14006
CLCF1	-1.26458	1.14
KIFAP3	-1.03557	1.13974
HNRPH3	-1.14161	1.13944
RDH14	-1.06188	1.13902
SLC5A3	1.17668	1.13888
SFRS7	1.19808	1.13876
EIF2B5	1.14878	1.13841
CSRP1	-1.17077	1.13822
PLXNB2	-1.45842	1.13815
RHOB	-1.1024	1.13776
FYTTD1	1.04562	1.13775
LOC731640	1.35344	1.1371
DNAJA2	1.17166	1.13665
NUMA1	-1.29755	1.13635
PDLIM7	-1.43024	1.13588
PVR	-1.49366	1.13531
IFNGR2	-1.11667	1.13488
WDR34	-1.34452	1.13455
RAB13	-1.11501	1.13397
ATG9A	-1.17121	1.13373
SLC25A28	-1.18285	1.13372
GUSBL1	-1.41922	1.13257
GAS6	-1.21112	1.13173
KIAA0355	-1.21792	1.13135
TMEM156	1.33659	1.1311
CDK5RAP1	-1.00447	1.13103
FLJ10781	-1.32438	1.13044
LOC645157	1.20399	1.13034
CXXC5	-1.53929	1.13015
SLC38A2	1.23017	1.12903
RAB11FIP1	-1.49397	1.12896
FOSB	1.00032	1.12853
STAT1	1.19044	1.12792
C10orf6	-1.23611	1.12747
RBM10	-1.47364	1.12713
SLC37A4	-1.2081	1.12702
CLASP1	-1.2977	1.1264
ZFHX3	-1.81028	1.12635
CTSZ	-1.35388	1.12617
PYCR1	-1.11866	1.12613
ALS2	-1.04195	1.12567
RNF20	-1.02588	1.12521
RCOR3	-1.08755	1.12511
GNL3L	-1.64019	1.12443
ARMC1	1.06564	1.12383
RBM17	-1.11151	1.12349
GNPTG	-1.10546	1.1225
ALDH3B1	-1.12614	1.12227
TTC15	1.02364	1.12162
MLKL	1.08374	1.12122
HBA2	1.57605	1.12116
ELF2	-1.07038	1.12044
FEM1C	-1.155	1.1198
RCN1	-1.1072	1.11909
CXCL16	-1.90537	1.11869
SGSM2	-1.64322	1.11827
NR2F6	-1.04341	1.11737
GNAS	-1.12154	1.11715
TMEM43	-1.14853	1.11615
FLJ37078	1.12293	1.11501
MGEA5	-1.1294	1.11473
PEA15	-1.12692	1.11463
ACADVL	-1.27887	1.11451
LONP1	-1.31869	1.11441
FH	-1.02669	1.11415
TSPAN4	1.03279	1.11411
ERICH1	-1.10803	1.11408
NCK2	1.03184	1.11405
DCTN1	-1.30109	1.11396
YY1	-1.10016	1.11386
PCMT1	1.10057	1.11376
LOC100131801	1.07198	1.11336
NIPA1	-1.17065	1.1133
WDR75	1.05533	1.1129
DUSP3	-1.39216	1.11289
LOC729279	1.03289	1.11268
P4HTM	-1.28028	1.11234
RPN2	-1.17199	1.11211
RGS12	-1.58941	1.11167
TMEM181	1.08744	1.11157
CHD1	-1.0821	1.11138
BMPR2	-1.20032	1.11125
ZNF627	1.07242	1.11121
EDF1	-1.11984	1.11024
HNRNPH3	-1.07942	1.10995
MBNL2	-1.11589	1.10994
FAM104A	-1.06284	1.10959
SPARC	-2.42288	1.10956
HSPB1	-1.17088	1.10931
CX3CL1	-1.83386	1.10852
SEMA3F	-1.66368	1.10822
FAM117B	-1.03132	1.108
TMEM166	1.11582	1.1078
BAT1	-1.23042	1.10712
LOC388532	1.25365	1.10683
KCNJ16	-1.38475	1.10628
YY1	1.09517	1.10626
WDR6	-1.32546	1.10541
EIF4A1	1.19577	1.10441
LOC390557	-1.01198	1.10429
EIF3E	1.30258	1.10405
ACTB	-1.02103	1.10404
FAM160B1	-1.0902	1.10396
SLC35C2	-1.19106	1.10392
ZRANB2	1.00635	1.10359
C16orf58	-1.27964	1.10352
C20orf52	1.20385	1.10317
EPHB2	-1.2007	1.10305
HNF1B	-1.45111	1.10271
RPL5	1.19707	1.1025
FHOD3	-1.33424	1.10235
LMAN2L	-1.13875	1.10231
INSIG2	1.17259	1.10226
INTS4	-1.15395	1.10146
RB1CC1	-1.01902	1.10145
CPNE1	-1.03967	1.1014
NAGLU	-1.06649	1.10128
ZNF302	-1.06929	1.10059
ZRANB1	1.01869	1.09997
DVL2	1.05382	1.09978
SECISBP2	-1.22173	1.09876
CCDC102A	-1.30036	1.09841
THBS2	-1.7597	1.09833
P8	1.03242	1.09825
FAM65A	1.01153	1.09807
TTC27	1.27783	1.09756
C19orf6	-1.09323	1.09743
ZNF32	1.10945	1.09725
C1orf86	1.08916	1.09696
LASS5	1.05937	1.09644
ARD1A	1.11756	1.09632
OXTR	-1.48066	1.09574
DAPK1	-1.51358	1.09506
FLJ44342	1.14799	1.09489
PRPSAP1	-1.0606	1.0948
PIK4CA	-1.18232	1.09356
DDR1	-1.37712	1.0926
UBL4A	-1.03034	1.09219
SLC7A5	1.07469	1.09214
NCALD	1.40986	1.0913
RPL13L	1.17704	1.09109
CYTSB	-1.55837	1.09069
KBTBD2	-1.01267	1.09028
VLDLR	1.03412	1.09
LOC124512	1.28177	1.08944
XPO1	1.22121	1.08895
PTTG1IP	-1.17216	1.08871
ANKLE2	-1.14743	1.08835
PTPN12	1.1196	1.08814
HAX1	1.18049	1.08735
RSBN1	-1.03939	1.08651
SVIL	-1.23684	1.08641
CAPRIN1	-1.06616	1.08597
CARD10	-1.57751	1.08551
LOX	2.43284	1.08491
ITGB4	-1.47448	1.08485
MSH6	1.07848	1.08478
GARNL4	-1.82628	1.08425
RABAC1	-1.13569	1.08391
WDR33	1.1771	1.08373
CEP192	-1.15212	1.08348
FLJ40504	-1.22685	1.08347
LOC391509	1.10066	1.08284
LOC401076	1.11956	1.08269
LOC644907	1.45272	1.08264
DUS1L	-1.06966	1.08179
RAB5C	1.03044	1.08158
STX16	-1.03875	1.08144
AKR1C3	-1.30682	1.08135
GPR180	1.1334	1.08127
SCARB1	-1.00478	1.08116
NUB1	-1.05011	1.0807
GEMIN6	1.42296	1.08039
SDC1	-1.03391	1.07933
UBXN4	1.04807	1.07904
USP1	1.05655	1.07885
LOC390345	1.11817	1.07839
BLVRA	-1.02418	1.07743
SFRS10	-1.04523	1.07643
MYH9	-1.29379	1.07623
LOC100128326	-1.17417	1.07591
TMEM141	1.2885	1.07585
TCF2	-1.49903	1.07582
FLJ10081	-1.55591	1.07578
NUAK1	-1.39087	1.07539
CADM4	-1.61784	1.07504
TROVE2	-1.32239	1.07484
LOC728661	-1.44905	1.07447
ORMDL1	-1.00478	1.07444
LOC283267	-1.23309	1.07428
FLJ20254	-1.25362	1.07389
S100A6	1.15307	1.07364
TPST2	1.24993	1.0733
QARS	-1.10467	1.07318
TESK1	-1.31698	1.07318
LOC100134648	-1.50371	1.07301
SELK	1.3885	1.07284
STRADA	-1.29271	1.07272
SS18	-1.17456	1.07233
MAP3K4	-1.01044	1.07195
ADD1	-1.19873	1.07178
C5orf5	-1.22562	1.07169
SSU72	1.03653	1.07168
COASY	1.03659	1.07151
LOC729402	1.18483	1.07114
SERTAD3	-1.01022	1.07106
LOC730432	-1.06502	1.07083
LOC643384	-1.1208	1.0708
YTHDC1	-1.06222	1.0707
GIYD1	-1.15431	1.07064
RFWD2	-1.12638	1.07047
OXR1	1.01	1.0704
P4HB	-1.19723	1.07039
DLGAP4	-1.44385	1.07027
ARS2	-1.34371	1.07024
RAB11FIP5	-1.09353	1.07009
EWSR1	-1.12367	1.06981
DNMT3B	-1.50838	1.06974
CNPY2	1.03718	1.0697
ULK1	-1.36191	1.06932
FTSJ1	1.1299	1.06925
TRAPPC2L	1.15581	1.06918
PRPF3	-1.19141	1.06917
SAP30L	-1.20183	1.06895
CCDC77	-1.09728	1.06887
LOC151162	-1.2284	1.06847
LMCD1	-1.29129	1.0683
FERMT2	-1.00407	1.06775
MRPS26	-1.10013	1.06767
HSPD1	1.29855	1.06714
LOC100134364	-1.04771	1.067
RPS18	1.25865	1.06663
NFIX	-2.28944	1.06643
ZNF462	-1.78273	1.06642
DHPS	1.04336	1.0664
KCTD20	-1.32815	1.06626
RPS27	-1.01372	1.06614
C2orf29	-1.0434	1.06605
C14orf159	-1.21918	1.06568
NPHP3	1.00044	1.06545
CAMLG	1.20967	1.06532
EXT2	1.03462	1.06512
SUMF2	-1.06572	1.06496
FAR1	-1.02949	1.0647
YWHAG	-1.07861	1.06411
LOC729660	-1.14352	1.06386
CHPF2	1.06707	1.0637
LOC100134393	1.07464	1.06313
YY1AP1	-1.23757	1.06262
LOC391811	-1.19146	1.06223
LIMS1	-1.05711	1.06221
ZNF395	-1.31136	1.0621
TMEM214	-1.26967	1.0608
ITPRIP	-1.11869	1.06067
C13orf27	1.15483	1.0602
CELSR2	-1.81266	1.06001
HSP90AA1	1.08696	1.05968
VIL2	-1.03909	1.05962
ENAH	-1.92093	1.05955
C20orf117	-1.42853	1.05947
CUL4A	-1.01202	1.05942
SLC37A3	-1.33325	1.05935
NUPR1	1.00912	1.05917
C12orf47	1.11012	1.05859
HAGH	-1.18463	1.05852
C6orf1	1.10552	1.05814
ANKRD11	-1.43279	1.05761
SH3BP5L	-1.45536	1.05758
TCF3	-1.19589	1.0575
SIPA1L2	-2.2056	1.05736
ACTN1	-1.36634	1.05731
FZD6	1.22156	1.0573
PUS7	-1.02849	1.05688
DDX39	1.01092	1.05679
VAT1	-1.10141	1.05664
LOC649548	1.30037	1.05626
GRB14	-1.44954	1.05611
KLHL8	-1.29106	1.05608
ZNF250	1.15898	1.0558
CPNE1	1.00992	1.05519
TNIP1	-1.1928	1.05481
GUSBL1	-1.35666	1.05458
SF3B1	1.08069	1.05456
CSPP1	-1.09688	1.05428
SYF2	1.0915	1.05413
B3GNT1	-1.11242	1.05406
MTMR14	-1.08504	1.05401
POLR1D	1.40444	1.05374
MYO1B	-1.15793	1.05367
EXOC4	-1.09613	1.05355
TRAPPC5	1.08834	1.05322
ADO	-1.00311	1.05311
HIST1H4C	1.0324	1.05271
CTBP1	-1.28337	1.05225
SERPINB7	1.09776	1.05209
LOC347292	1.2226	1.05146
PTOV1	-1.12408	1.05138
WDR45	1.10295	1.05053
PIGA	1.10154	1.05033
LOC100132394	-1.03422	1.04958
DPM3	1.12874	1.0495
TPD52L2	1.10583	1.04926
LOC200030	-1.3751	1.04918
ERCC3	1.01655	1.04902
LOC440575	1.36995	1.04871
ZDHHC5	-1.10458	1.04806
UTP6	1.12375	1.04804
RPL32	1.23269	1.04795
PAG1	-1.1313	1.04779
CDC2L6	-1.1157	1.04777
MPPE1	-1.03988	1.04772
YTHDF1	-1.2388	1.04765
CSNK1G2	-1.46034	1.0476
YEATS2	-1.3571	1.04643
CCNL1	1.15803	1.04638
TPR	-1.29961	1.04628
C2CD2	-1.48464	1.04454
BBS2	1.03665	1.04452
TMEM219	1.06939	1.04446
GTF3A	1.10021	1.04424
FAM173A	-1.00174	1.04422
NDST1	-2.10022	1.04371
ACVR1	1.03315	1.04316
WDR42A	-1.44235	1.04296
TMEM14C	1.27614	1.04289
NDEL1	-1.05494	1.04284
ROMO1	1.16176	1.04267
RABGGTB	1.06431	1.04252
KIAA1147	-1.23002	1.04233
GUSBL1	-1.40864	1.04223
DCUN1D4	-1.2065	1.04179
PHF11	1.13132	1.04168
DNAJC4	-1.15437	1.04135
UBR4	-1.39603	1.04133
FMNL2	1.14284	1.04119
SPAG9	-1.11139	1.04089
PLEKHA2	-1.13897	1.04079
ERBB2	-1.76551	1.04077
LSM2	1.16641	1.04043
WDR13	-1.37461	1.04014
SLC35A1	1.32609	1.04006
LOC100133565	1.13939	1.03991
MON2	1.07008	1.03947
PCID2	1.16979	1.03943
LGTN	1.00188	1.03934
LOC205251	1.24678	1.03909
H2AFJ	1.1906	1.03837
ADD3	1.06404	1.03818
VPS28	-1.02762	1.03791
CTSB	-1.0386	1.03748
FBXW7	-1.19131	1.03733
CCDC53	1.08993	1.03692
LOC728782	1.35743	1.03584
ZC3HC1	-1.06153	1.03521
HN1L	-1.04619	1.03513
USF1	-1.07923	1.03476
AP2B1	-1.1194	1.03448
CECR5	-1.12228	1.03415
ABCA1	1.03248	1.03408
ATP5I	1.2503	1.03404
LLGL1	-1.3459	1.0334
ST5	-1.69974	1.0332
RSL24D1	1.32243	1.03315
HMGCS1	-1.50598	1.0328
EXOSC10	-1.08936	1.03256
LOC388339	1.28952	1.03255
CLDND1	1.3565	1.03244
CD151	-1.26242	1.03216
FAM134A	-1.02196	1.03184
KRTCAP2	1.0431	1.03138
JUN	-1.09968	1.03126
ATP2B4	-1.63835	1.03093
RBM15	-1.09359	1.0307
MAN2B2	-1.11393	1.03063
ILF3	-1.67269	1.03041
RXRA	-1.52039	1.03039
HIST2H2AA4	1.46441	1.03037
NDRG3	-1.24508	1.03007
CCM2	-1.40972	1.03005
BTBD2	-1.4032	1.02995
ALG5	1.06465	1.02978
CAMSAP1L1	-1.00858	1.02959
SERTAD2	-1.08898	1.02869
ZNF672	-1.18639	1.02866
ATP6V0E2	-2.09268	1.02862
SEPW1	1.1122	1.02848
TMSB10	1.00169	1.02835
KIAA0528	-1.09685	1.02828
CSNK1E	-1.10747	1.02763
FOXJ2	-1.25239	1.02751
WDR54	-1.074	1.0271
LOC727984	1.26084	1.02706
AVPI1	-1.02025	1.027
PGCP	-1.01809	1.02684
MGC39900	-1.02979	1.02675
TBC1D9B	-1.47134	1.0267
TPM2	1.05309	1.02666
GNA11	-1.45145	1.02666
SOX4	-1.30846	1.02663
ARL5A	-1.07879	1.02593
GNPAT	1.09682	1.02564
MRFAP1L1	-1.05596	1.02546
SAFB2	-1.54007	1.02522
UNC84B	-1.5111	1.02496
S100A3	1.09847	1.02494
UAP1	1.07901	1.02489
ATF4	-1.28258	1.02481
SCMH1	-1.39411	1.02476
FXR2	-1.23633	1.0245
GMDS	-1.42916	1.02449
FAF1	1.03143	1.02421
ESYT1	-1.11174	1.02412
KANK1	-1.12959	1.0239
VPS41	-1.15302	1.02338
PXDN	-1.45959	1.02292
ZC3H5	-1.29913	1.02287
SCG5	-1.0921	1.02281
TM2D1	1.04813	1.02256
ASCC2	-1.21655	1.02239
TMEM126B	1.18888	1.02232
RP9	-1.15615	1.02225
UGCG	-1.10491	1.02213
TFAP2A	-2.11669	1.02204
LOC728499	-1.71894	1.0218
SMARCE1	1.11018	1.02166
EEF1B2	1.34799	1.02165
KRT80	-1.26225	1.02151
ACADM	1.07663	1.02147
LDLR	1.2962	1.02145
RIMS2	1.9624	1.0214
TUFT1	-1.08133	1.02136
LOC642299	-1.27978	1.02127
SMUG1	1.07272	1.02098
ANKRD9	-1.48325	1.0208
RFX1	-1.41701	1.02072
METT11D1	1.00862	1.02072
CD276	1.05809	1.02058
LOC100131261	1.09161	1.02037
GRAMD1A	-1.20632	1.01957
PRKAA1	-1.02664	1.01943
LOC642357	1.08444	1.01926
PKP4	-1.30703	1.01921
ISG15	1.38545	1.01915
LOC401357	-1.12695	1.0189
LOC644879	-1.0123	1.01844
NCALD	1.2878	1.01836
RAVER1	-1.27767	1.01829
DDEF2	1.08481	1.018
DHPS	1.13413	1.01768
LIG1	-1.26391	1.01699
DYRK4	1.17005	1.01697
KDELR3	-1.04656	1.01696
CCDC109B	1.18651	1.01686
GPR56	-1.52349	1.01679
RING1	-1.28091	1.01675
UBR5	1.02827	1.01662
SERTAD1	1.40491	1.01646
ANKRD12	-1.18644	1.01581
WIPI2	-1.33397	1.0158
CRELD2	-1.12647	1.0158
EFHA1	1.05597	1.01565
ACADVL	-1.23941	1.01562
GALE	1.23959	1.01514
FRG1	1.01216	1.01513
EFHC1	-1.08237	1.01497
POLD2	-1.16338	1.01479
PPRC1	-1.06847	1.01462
RBM12	-1.00978	1.01447
MRPL41	1.30996	1.0144
UBE2L3	-1.21677	1.01393
C19orf53	1.1581	1.01387
SETDB1	-1.30955	1.01364
TBC1D16	-1.25492	1.01342
PCYOX1	-1.07348	1.01341
INTS6	1.15156	1.01299
MARS	1.12953	1.01262
TPM2	1.03563	1.01236
ITFG3	-1.53776	1.01236
SMARCC2	-1.41476	1.01231
SLC39A4	1.11931	1.01186
LOC441763	1.16818	1.01173
LOC653103	-1.34523	1.01154
JUP	-1.42448	1.01131
LTBP4	-1.19709	1.01126
CYTSA	-1.39979	1.01126
CD151	-1.32585	1.01111
ZC3H7A	-1.15179	1.01096
MIS12	1.093	1.01067
PTAR1	-1.08595	1.01066
FAHD1	-1.14375	1.01048
MAP2K2	-1.04968	1.01018
GUSB	-1.14751	1.01012
SULT1A4	-1.09984	1.00997
DDIT4	1.3866	1.00985
SUZ12	-1.04983	1.00951
WBP5	-1.14794	1.00948
C1orf52	1.11507	1.00948
PCM1	-1.29306	1.00946
NUMB	-1.03813	1.0094
ZNF358	-1.65624	1.00939
B4GALT1	1.04672	1.00916
RYBP	-1.26808	1.00913
COL6A2	-1.40275	1.00908
NFIB	-1.79004	1.00883
UNC45A	-1.23136	1.00875
PRKRA	-1.01167	1.00868
FAM176B	-1.17048	1.00854
SEC16A	-1.35558	1.00845
NKIRAS2	-1.10667	1.00811
PTBP2	-1.13751	1.00807
ERRFI1	1.78359	1.00785
RBM4B	-1.20982	1.00762
RUFY3	-1.04729	1.00759
UBR5	1.03464	1.00735
MYO9A	-1.36003	1.00733
SLC30A7	-1.36556	1.00729
PLEC1	-1.39559	1.00721
TCEB2	1.00476	1.00719
CMTM3	-1.1492	1.007
CSTF3	-1.39285	1.00665
RPS6KB2	-1.00544	1.00658
CSNK1D	-1.05785	1.00657
MRPL38	1.01169	1.0064
VGLL4	-1.28323	1.00591
SPTAN1	-1.43808	1.00589
CLIP3	-1.82571	1.00581
CDK5	1.2134	1.00556
FOXO3	-1.85218	1.00553
RRAGB	1.02671	1.00542
RPS28	-1.10379	1.00541
UBA1	-1.37873	1.00533
RAB10	1.05588	1.00526
BIVM	-1.5974	1.00508
GOLGA3	-1.65702	1.00463
SPR	1.15934	1.00421
AKAP12	1.16688	1.00399
CMTM3	-1.15148	1.00378
BANP	-1.03447	1.00368
MRPL55	-1.0473	1.0036
AARS	-1.08202	1.00341
SDCCAG3	-1.17548	1.00337
ZNF451	-1.04596	1.00324
PITPNM1	-1.25008	1.00315
KIAA0907	-1.07345	1.00293
MYH9	-1.45319	1.00283
SFRS6	-1.29495	1.00176
COL4A2	-1.54143	1.00148
WBP5	-1.15392	1.0014
KIAA1598	-1.2455	1.00136
PHIP	-1.40455	1.00121
CDH3	1.48613	1.00116
TEAD2	-1.38022	1.00083
PDCL3	1.14388	1.0007
KLHDC2	-1.07707	1.00062
S100A11	-1.1416	1.00028
PJA2	-1.11881	1.00026
PAQR4	-1.36906	1.00014
DGCR2	-1.54809	1.00014
KIAA0182	-1.22899	1.00013
HSPBL2	-1.1511	-1.00046
DEAF1	-1.29874	-1.00109
IBTK	1.0375	-1.0011
UQCC	-1.02166	-1.00113
PDPR	-1.77152	-1.00115
FLJ22184	-1.77536	-1.00117
PGLS	-1.12303	-1.00127
Magmas	1.35951	-1.00149
SEC22A	1.09784	-1.00156
CAV2	1.05435	-1.00162
YWHAH	-1.07471	-1.00177
NUDT1	-1.01804	-1.00197
PROCR	1.07133	-1.00199
SPOP	-1.16219	-1.00203
BRI3P1	1.00583	-1.0024
IRS2	1.1663	-1.00312
NIF3L1	1.15357	-1.00317
SFRS5	-1.1969	-1.00328
RPS6KA4	-1.18643	-1.00344
HIPK2	-1.91997	-1.00365
SLTM	-1.21994	-1.00377
MKLN1	-1.33898	-1.00383
RTKN	-1.27486	-1.00384
DPM3	1.17454	-1.00402
KIAA1600	-1.11496	-1.00406
AKTIP	-1.19399	-1.00459
CLDND1	1.30193	-1.00467
LAMB1	-1.50209	-1.00468
NEK11	-1.14295	-1.00483
ZFAND2B	-1.092	-1.00484
CEPT1	1.08026	-1.00484
SGSH	-1.32247	-1.00511
ZNF746	-1.28623	-1.00534
OSTC	1.1734	-1.00536
SAFB2	-1.57431	-1.00543
CCDC99	1.05266	-1.00578
ARF5	-1.02324	-1.00606
NFAT5	-1.34229	-1.00612
OSBPL8	1.09466	-1.00617
ZNHIT1	1.18891	-1.00633
RPS19	1.0937	-1.00653
TMUB2	-1.07046	-1.00668
PDCD6IP	-1.15177	-1.00672
SELM	1.22178	-1.00674
CEBPG	-1.25624	-1.00675
RWDD2A	1.01399	-1.00715
ARL2	-1.11817	-1.00722
CCPG1	-1.12771	-1.00753
BSDC1	-1.44679	-1.00778
ZFP36L1	-1.07609	-1.00794
TP53I3	-1.0032	-1.00816
SNRK	1.04531	-1.00862
TMEM134	-1.09802	-1.00871
LETMD1	1.10087	-1.00873
MXRA7	-1.12825	-1.00895
RPS16	1.04721	-1.00901
GFM1	1.19333	-1.00906
TGM2	1.27098	-1.00911
DPAGT1	-1.20176	-1.00914
SCYL1	-1.21177	-1.00922
BRP44L	-1.15282	-1.00949
UBAP2L	-1.26143	-1.00973
SLC44A1	1.22417	-1.00978
PLEKHG4	-1.3807	-1.00979
BTN2A1	-1.28783	-1.01002
LAMB1	-1.27654	-1.01009
C17orf62	-1.23105	-1.0102
VEGFB	-1.21616	-1.01037
ZFAND2A	1.3591	-1.01064
ADAMTS1	1.08224	-1.01076
ZBTB4	-1.68399	-1.01117
NUP43	-1.11025	-1.01146
LOC645138	1.05824	-1.01156
MRPS5	1.02651	-1.01179
PRCP	-1.04049	-1.01215
ZNF364	-1.24316	-1.0124
KIDINS220	-1.36111	-1.0124
HERC4	1.11808	-1.01272
PPP3CB	1.00662	-1.01278
PDPK1	-1.10473	-1.01307
LOC100131196	1.11738	-1.01334
H1F0	-1.75829	-1.0134
AGRN	-1.71863	-1.01362
PPP4R1	-1.17568	-1.01366
C14orf179	1.06596	-1.01368
ZBED5	-1.07845	-1.0137
FLNA	-1.44484	-1.0139
ITGAV	-1.01039	-1.01411
PHF11	1.12802	-1.01413
TMEM41B	1.03303	-1.01415
CUTL1	-1.5671	-1.01436
PDGFA	-1.28437	-1.01436
CAPN5	-1.43113	-1.01458
VCL	-1.28958	-1.01472
PLEKHM2	-1.12774	-1.01506
KIAA0194	-1.25392	-1.01517
PRCP	-1.103	-1.01538
RAB8B	-1.1139	-1.0156
C17orf90	-1.01404	-1.0158
ULK1	-1.41695	-1.01637
GORASP2	-1.00866	-1.01667
ATP6V0B	1.23031	-1.01672
TRPC4AP	-1.04162	-1.01769
SRI	-1.01869	-1.01776
ITSN1	-1.67253	-1.01777
GTPBP6	-1.19143	-1.01782
KIF22	-1.14833	-1.01799
ARL6IP5	-1.01191	-1.01803
SF3B14	1.12422	-1.01861
KRT80	-1.0266	-1.01872
AOF2	1.01802	-1.01922
GPR137	-1.60404	-1.01923
TNIP2	-1.00031	-1.01956
CBS	-1.36377	-1.01974
TM4SF1	1.17695	-1.01986
MRPL2	1.12693	-1.02008
ARPC2	1.12136	-1.02039
PLP2	1.25742	-1.02059
C19orf60	-1.23457	-1.02069
TBRG4	1.09196	-1.02083
KIAA0174	-1.06082	-1.02109
RRAGA	1.32736	-1.02133
AIDA	-1.08678	-1.02133
WRNIP1	-1.04987	-1.02149
TTC3	-1.53285	-1.0218
HARS2	-1.35882	-1.02192
SORBS3	-1.52353	-1.02239
KIAA0146	-1.26606	-1.0224
TMEM97	1.06888	-1.02251
AES	-1.1021	-1.02252
HEBP2	-1.02399	-1.02254
MUC1	-1.35034	-1.02267
GCA	1.09957	-1.02298
MIR155HG	1.98098	-1.02311
PARP3	-1.01352	-1.02312
ZFPM1	-1.14873	-1.02316
MIF	1.18269	-1.02345
OCEL1	-1.11528	-1.02364
MYADM	-1.23029	-1.02388
LOC100132457	1.22869	-1.02413
SRC	-1.46104	-1.02426
UIMC1	-1.03506	-1.02432
CNOT1	-1.26766	-1.02446
DSC2	-1.08918	-1.0245
BST2	1.04763	-1.02452
HIST1H1C	1.17949	-1.02477
LOC728693	1.36065	-1.02512
PACSIN2	-1.02637	-1.02581
BSG	-1.34305	-1.02595
FDX1L	1.02808	-1.02597
PPP1R1A	1.20018	-1.02602
TDRD7	1.10506	-1.0263
CCND3	-1.22349	-1.02643
GUK1	1.05455	-1.02683
CWF19L1	1.00933	-1.0269
VARS	-1.21335	-1.0269
ANKIB1	-1.12397	-1.02719
RPL14L	1.33327	-1.02726
DDX55	1.00345	-1.02732
SFRS18	-1.3702	-1.02732
TM9SF3	-1.23218	-1.02747
PPP2R5E	-1.03756	-1.02748
GSDMD	-1.07073	-1.02765
STIL	-1.09529	-1.02781
NRBP1	-1.00164	-1.02817
DNAJC10	-1.29439	-1.02845
PRPS2	1.11165	-1.02868
GTF3C1	-1.20566	-1.02899
ANKRD46	1.22955	-1.02901
DUSP23	1.27859	-1.02904
FVT1	-1.13134	-1.02907
ECT2	1.04105	-1.02933
GTF3C3	1.19585	-1.02948
AFTPH	-1.08568	-1.02959
SFRS2IP	-1.13289	-1.02966
AKT1	-1.35659	-1.0297
ZNF7	1.0226	-1.02986
RBM22	-1.08499	-1.03031
FLII	1.01571	-1.03032
RFWD2	-1.07107	-1.03051
PSMC1	1.07376	-1.03087
TBCB	1.01156	-1.03127
PTMS	-1.58595	-1.03149
SNX10	1.16173	-1.03152
SLBP	1.12624	-1.03178
IDS	-1.01562	-1.03218
FRAP1	-1.3134	-1.03242
TRIM47	-1.25519	-1.03271
NUMB	-1.01454	-1.03273
SAFB	-1.3614	-1.03289
DHCR7	-1.30231	-1.0329
LOC730255	1.23098	-1.03304
RPL18	1.16364	-1.03306
ARL6IP4	1.01716	-1.03325
DGCR6	-1.13273	-1.03338
ZNF581	1.19176	-1.03362
GNL2	-1.37826	-1.0337
MCM6	1.04347	-1.03373
VCAN	-1.72513	-1.03381
NUP214	-1.25105	-1.03397
TSTA3	-1.07411	-1.03412
GFPT1	-1.01208	-1.03427
SF4	-1.30698	-1.03444
ARHGAP17	-1.25352	-1.03449
STRA13	1.15933	-1.03454
MT1X	1.60656	-1.03547
DENND5A	-1.091	-1.03571
IGDCC4	1.16011	-1.03625
TTC37	-1.11275	-1.03628
LOC647886	-1.2076	-1.03639
LOC284230	1.04949	-1.03653
ASPM	-1.21396	-1.03663
TRAPPC3	-1.04407	-1.03667
FAM127B	-1.28207	-1.03675
PDS5A	-1.1267	-1.03696
ARIH2	-1.44209	-1.03705
COG2	1.0675	-1.03721
SLC25A14	-1.0738	-1.03738
LOC729495	-1.16184	-1.03745
EPHX1	-1.53544	-1.03765
ADPGK	-1.04478	-1.03774
PAX8	-1.23443	-1.03804
CXCL2	1.234	-1.03823
VAMP8	1.30253	-1.03831
CLN5	1.08295	-1.03847
TCEAL8	1.09401	-1.03859
SNRNP70	-1.24842	-1.03863
PDLIM7	-1.12543	-1.03884
UBE3A	-1.04374	-1.03886
C9orf58	-1.79704	-1.0391
LOC645899	1.08638	-1.03912
TSPAN4	1.10808	-1.03929
C16orf61	1.10029	-1.03929
LOC729903	1.08978	-1.03938
CDK9	-1.11103	-1.0394
PLA2G15	-1.17317	-1.03967
GLG1	-1.46079	-1.03977
GLUD1	1.34763	-1.03979
MPHOSPH10	1.03116	-1.03997
ITPA	-1.02427	-1.03998
B9D2	-1.21672	-1.04002
TIMM17B	-1.05676	-1.0403
ARL6IP4	-1.04264	-1.04037
ATP2B4	-1.62542	-1.04045
NUPL2	-1.0387	-1.04046
TOPBP1	-1.31329	-1.04056
PPIC	-1.20367	-1.0407
NOC3L	1.15038	-1.04113
SMPDL3A	1.71733	-1.0414
GPR56	-1.60011	-1.04157
UBE2D3	1.11436	-1.04174
SNRPG	1.24675	-1.04191
ACOT7	-1.05877	-1.04249
LRRC1	-1.22625	-1.04281
SAR1B	1.10966	-1.04286
RAPGEF1	-1.44721	-1.04295
GUCY1A3	-1.95431	-1.04295
KLHL24	-1.45891	-1.04304
RPS24	1.02856	-1.04315
LEPREL1	-1.32672	-1.04315
JOSD1	-1.14017	-1.04325
BAZ1A	-1.04131	-1.0434
HERPUD1	1.24419	-1.04343
SHMT2	-1.00394	-1.04344
STK19	-1.227	-1.04353
CREB3L2	-1.65712	-1.0437
YIPF4	1.10683	-1.04413
LOC387841	1.10489	-1.04432
LOC100133999	-1.09431	-1.04435
NAP1L4	-1.0598	-1.0444
ZMYND19	-1.18417	-1.04449
NDUFB10	-1.0801	-1.04457
CD99L2	-1.69817	-1.04472
LOC731365	1.27015	-1.04482
AXL	-1.29482	-1.04495
C16orf53	-1.21529	-1.045
FHL2	1.11713	-1.04515
KTN1	-1.05625	-1.04518
LOC728428	1.06569	-1.04595
DNAJB11	-1.05258	-1.04626
C7orf40	1.31857	-1.04634
IRF1	-1.01656	-1.04653
SETD1A	-1.39858	-1.04661
CPNE8	1.08378	-1.0467
MRPL53	1.32118	-1.04676
TBC1D9B	-1.52203	-1.0471
DNASE2	-1.28562	-1.04724
JMJD1C	-1.07727	-1.04789
NT5DC2	-1.37675	-1.04808
LPP	-2.10393	-1.04822
MANBAL	-1.12552	-1.04865
ABCC3	-1.49806	-1.04924
HIST1H2BK	1.10569	-1.04946
KIAA0556	-1.50841	-1.04961
PPT1	-1.05103	-1.04971
DHX16	-1.0401	-1.04988
DBNDD2	-1.32845	-1.04991
HOXA5	-1.41847	-1.04992
SERPINA3	-1.70367	-1.05003
CNN3	-1.16226	-1.05014
SIRT5	1.10791	-1.05016
ZNF322A	-1.10909	-1.05044
RPA2	-1.00839	-1.05047
APTX	-1.03496	-1.05053
TANC1	1.04731	-1.0508
FBXO11	-1.02546	-1.05111
DNAJB9	1.42627	-1.05131
LOC440733	1.13819	-1.05133
SAAL1	1.07437	-1.0518
LGALS1	1.3386	-1.0524
PRPS2	1.02318	-1.05268
VCPIP1	-1.10702	-1.05284
KDELR1	-1.16866	-1.0534
ATG16L1	1.22315	-1.05351
POLR3C	-1.07608	-1.05383
MEA1	1.07378	-1.05392
ASXL1	-1.26837	-1.05395
KLHDC3	-1.34299	-1.05396
TNPO1	-1.24939	-1.05398
UNC84A	-1.12934	-1.05424
KLF6	1.07703	-1.0543
LOC729406	-1.08637	-1.05445
CNN2	-1.37181	-1.05464
MRPL47	1.0767	-1.05479
COPS8	-1.01323	-1.05479
IMPDH1	-1.22854	-1.05528
LOC391777	1.0337	-1.05537
EIF3L	-1.04614	-1.05591
LOC729301	1.2339	-1.05591
UBLCP1	1.00738	-1.05609
RPL18A	1.13391	-1.05615
SSR4	1.21525	-1.05639
PTPLAD1	1.12587	-1.05651
NLGN2	-1.41356	-1.0566
RAD23A	-1.26362	-1.05663
DENND5A	-1.12648	-1.05671
ZBTB22	-1.12731	-1.05758
FIG4	1.03883	-1.05764
B4GALT7	-1.18202	-1.05768
SRRM1	-1.04743	-1.05776
ZNF512	-1.10801	-1.05809
NUP133	1.02724	-1.05819
PHRF1	-1.42022	-1.05843
ABHD8	-1.40806	-1.05863
HMGCR	1.22475	-1.0587
TPRG1L	-1.04695	-1.05871
AGA	-1.01193	-1.05874
BRD7	-1.17549	-1.05886
CAPZA2	1.16632	-1.05891
UNC45A	-1.06326	-1.05901
MTX2	1.05138	-1.05902
ACTR3	1.11329	-1.05909
BRI3BP	-1.11374	-1.05934
SPINT2	1.21315	-1.05937
ASAP1	-1.55108	-1.05967
CDK5RAP2	-1.33692	-1.05969
CCNI	-1.1482	-1.06014
OGT	-1.21103	-1.06018
NCSTN	-1.28836	-1.06021
GAPVD1	-1.16404	-1.06039
CHFR	-1.14971	-1.06096
AP2B1	-1.13085	-1.06108
DDIT3	1.48027	-1.06112
PHTF1	-1.15344	-1.0612
SCCPDH	1.03079	-1.06155
CD70	-1.43366	-1.06159
EGLN2	-1.23587	-1.06174
CMPK1	-1.01142	-1.06185
FOXO4	-1.65774	-1.06186
YES1	-1.23466	-1.0619
MPV17	1.1543	-1.06194
PHLDA3	-1.03705	-1.06215
LOC728031	1.37179	-1.06216
TMEM9B	-1.03688	-1.06227
FAM119B	-1.19749	-1.06247
MGAT2	1.01349	-1.06253
EIF3A	1.03779	-1.06254
CAPZB	-1.30494	-1.06269
SEPN1	-1.69208	-1.06269
ACTG1	1.14878	-1.06308
ARMET	1.18375	-1.06315
TRRAP	-1.53358	-1.06315
COMMD1	1.14738	-1.06347
SMEK2	1.03386	-1.06363
SCYL1	-1.21843	-1.06404
AK3L1	1.43063	-1.06411
SDAD1	-1.05406	-1.06413
MKKS	1.02662	-1.06415
DHCR7	-1.25028	-1.06416
AP1M1	-1.26461	-1.0644
ZNF721	-1.07282	-1.06441
CCDC104	1.04331	-1.06441
SLC2A8	-1.15482	-1.06474
SLC29A1	-1.15928	-1.06501
PPME1	-1.27723	-1.06533
ZDHHC6	1.00634	-1.06586
BCL2	-1.72207	-1.06592
SETD3	-1.05451	-1.06606
TMEM208	1.20144	-1.06613
AK3	-1.00998	-1.06628
RBM38	-1.20781	-1.0663
UNC50	1.27759	-1.06631
TGM2	1.30262	-1.06652
SAT2	-1.06057	-1.06654
WWC3	-1.465	-1.06663
C6orf125	1.32939	-1.06664
ITGAE	1.10245	-1.06675
STYXL1	1.14033	-1.06698
SFXN4	-1.02669	-1.06702
RALBP1	-1.53305	-1.06705
LOC100127993	1.15139	-1.06719
CHD4	-1.26664	-1.06743
LMNA	1.17959	-1.06771
SULT1A1	-1.15846	-1.06796
KIAA1967	-1.22487	-1.06798
TMEM39B	-1.1798	-1.06806
LOC100132742	1.38882	-1.06806
ZNF593	1.24646	-1.06879
GLTSCR2	-1.15169	-1.06879
ATP6V0E1	1.02657	-1.06879
TMEM97	-1.14324	-1.06885
DBNDD1	-1.37241	-1.0689
SMC4	-1.05985	-1.06891
TARS	1.01443	-1.06897
YARS	-1.10321	-1.06928
ZFYVE20	-1.27034	-1.06959
PTRF	-1.42977	-1.07014
ICAM1	-1.49091	-1.07021
COBRA1	-1.29398	-1.07031
HK1	-1.155	-1.07032
LOC653438	-1.13879	-1.07054
MTIF2	1.09087	-1.07073
TAF6	-1.19431	-1.07083
PPP6C	1.00438	-1.07087
NT5C	-1.07706	-1.0709
LOC730107	1.03635	-1.07123
LOC100134504	1.07794	-1.07136
LSM14A	-1.22426	-1.07159
MLLT10	1.06446	-1.07163
NUP160	1.00267	-1.07186
SRPRB	-1.00722	-1.07211
PRMT2	-1.21824	-1.07215
PPP1R16A	-1.486	-1.0724
MXD4	-1.77448	-1.07243
ABL1	-1.60237	-1.07322
TBC1D7	1.09312	-1.07337
FAM125A	-1.11696	-1.07366
ABHD10	-1.00424	-1.07367
FADS1	-1.188	-1.07378
P4HA1	1.09246	-1.0739
TFPI	1.15708	-1.074
AKT1	-1.44199	-1.074
C9orf21	1.13263	-1.07408
NUTF2	-1.01119	-1.07411
LOC440595	1.16834	-1.07412
DPY19L1	-1.03962	-1.07427
LOC401019	1.05431	-1.07439
ZNFX1	-1.13433	-1.07451
XPO6	-1.28289	-1.07455
TFB1M	1.25478	-1.07461
CARKD	-1.33377	-1.07487
FSCN1	-1.4378	-1.07515
POLB	1.07822	-1.07519
BAT3	-1.22952	-1.07538
SCG2	1.09798	-1.0755
FBXW5	-1.1919	-1.07551
PRMT2	-1.27151	-1.07556
FDFT1	1.04706	-1.07562
AXIN1	-1.36236	-1.07566
UBA6	-1.01454	-1.07568
B3GALT6	-1.31935	-1.07578
KLF11	-1.17664	-1.07599
SFRS1	-1.50524	-1.07656
HAT1	1.13003	-1.07661
DBNL	-1.09481	-1.0769
PSAT1	1.00135	-1.07713
COMMD9	1.0601	-1.07714
LOC91561	-1.01238	-1.0772
C7orf50	-1.17671	-1.0773
THOP1	-1.06419	-1.07737
POM121C	-1.29802	-1.07743
GINS2	1.08138	-1.07748
NDUFV2	1.163	-1.07758
BIRC5	-1.24284	-1.07777
MRPL16	1.11784	-1.07788
NUDT2	1.33913	-1.07798
RTN4	-1.0054	-1.07807
SFRS5	-1.1804	-1.07814
TCEA1	1.21512	-1.07839
MTMR4	-1.34302	-1.0786
RAB23	-1.00066	-1.07863
EEF2	-1.14634	-1.07864
FAM136A	-1.02461	-1.07893
IGSF3	-1.66857	-1.07916
RBM9	-1.40197	-1.0792
SLC41A3	-1.15093	-1.07924
H1FX	-1.34372	-1.07928
SMNDC1	1.01347	-1.07937
WDR8	-1.03216	-1.07948
TNFSF10	-2.05781	-1.07953
C10orf35	-1.03003	-1.07968
REEP5	-1.16371	-1.07988
TEX2	-1.38627	-1.08048
TM7SF2	-1.56151	-1.08067
CD99	-1.08309	-1.08067
C2orf30	1.25284	-1.08071
UPF1	-1.29509	-1.08078
SGK	-1.04563	-1.08082
SEC24B	1.01658	-1.08101
SPCS3	1.47929	-1.08162
HNRPH1	-1.16366	-1.08167
C12orf48	1.08058	-1.0817
ATN1	-1.47162	-1.08217
GPR172A	-1.02422	-1.0822
OBFC2A	1.01075	-1.08237
ZNF207	1.04734	-1.08262
N4BP1	-1.48863	-1.08282
SH3PXD2B	-1.48665	-1.08297
DIMT1L	-1.01808	-1.08351
NOP58	1.02062	-1.08384
SMARCA2	-1.28546	-1.08395
ACP2	-1.34129	-1.08402
LMNA	1.24956	-1.08436
PREP	-1.01567	-1.08473
FAM36A	-1.12977	-1.08482
RNF167	-1.09533	-1.08483
COL4A5	-1.61749	-1.08521
MRPL17	1.1076	-1.08532
COX4I1	1.14785	-1.08541
CLCN7	-1.60253	-1.0856
SIAH1	-1.00897	-1.0859
NPEPPS	-1.05789	-1.08593
DOK4	-1.24749	-1.08611
MTERFD1	1.22532	-1.08638
SMARCA4	-1.54256	-1.08666
PSMD8	1.01593	-1.08668
CDC23	-1.16413	-1.0867
RAPGEF2	-1.19468	-1.08674
CLSTN1	-1.5139	-1.0868
FRMD6	1.11964	-1.08689
USP14	-1.20161	-1.08699
SNRNP70	-1.46266	-1.08699
PRNP	1.1014	-1.08734
EIF3B	-1.04889	-1.08815
MPST	-1.07433	-1.08821
DHPS	1.01842	-1.08822
BNIP3	1.23677	-1.08838
TMEM49	1.11455	-1.08916
LOC728006	-1.0526	-1.08922
COCH	-1.02718	-1.08928
MED20	-1.07984	-1.08937
DDX18	-1.00994	-1.08975
NCAPG	1.01467	-1.08988
LOC730754	1.19677	-1.09015
BBS2	-1.01201	-1.09017
ALDH18A1	1.18273	-1.09121
DYNLRB1	-1.19085	-1.09161
ZNF544	-1.28337	-1.09161
ASXL2	-1.19056	-1.09216
SCAMP1	-1.04031	-1.09265
LSM7	1.05724	-1.09292
THOC5	1.02221	-1.09292
UGT2B17	1.00044	-1.09309
PDLIM1	-1.07012	-1.09325
RPS27	1.07541	-1.09326
CMBL	1.18078	-1.09362
EML1	1.03433	-1.09363
HOMER3	-1.22412	-1.09382
PMM1	1.04771	-1.09407
BIN1	-1.38073	-1.09425
MRPS18A	1.01979	-1.0943
VKORC1L1	1.10322	-1.09441
WASF2	-1.54075	-1.09444
KRT8	-1.0837	-1.09463
PEBP1	-1.36543	-1.09472
ISOC2	-1.09582	-1.09485
LOC649076	1.21792	-1.09486
RAB2B	-1.15203	-1.09496
GPX4	1.18291	-1.09497
PSME4	-1.14222	-1.095
CMPK1	1.07233	-1.095
PFN1	-1.00537	-1.09508
SNRPA	-1.04836	-1.09518
GPS1	1.03782	-1.09528
IQCB1	-1.06915	-1.09541
COMMD7	1.06323	-1.09542
GPS1	-1.06331	-1.09572
MOBKL3	1.13146	-1.09594
USF2	-1.21433	-1.09607
BCL7C	-1.28569	-1.09673
STOM	-1.06535	-1.09682
DUS4L	1.02419	-1.09697
RSU1	-1.31818	-1.09698
PPP2R1A	-1.28657	-1.09703
TMEM185A	-1.23878	-1.09727
ZZZ3	1.02129	-1.09745
USP24	-1.0585	-1.09789
TMEM203	1.05296	-1.09826
PPP1R14B	-1.03284	-1.09843
TRPC4AP	-1.03907	-1.09854
FAM58A	1.19916	-1.09876
HSP90B1	1.04216	-1.09883
TMEM69	-1.03114	-1.09886
NSMAF	-1.1686	-1.09899
CPSF4	-1.07167	-1.09915
MSRB3	-1.50073	-1.0992
TSPAN31	1.15952	-1.09923
LOC731954	-1.30294	-1.09924
CCNK	-1.10326	-1.09952
SDF4	-1.29648	-1.09958
LACTB	1.08521	-1.09961
LOC653377	-1.1527	-1.09977
MST4	1.12178	-1.10028
IDH2	-1.80774	-1.10032
WIBG	-1.01183	-1.10048
NPTN	-1.09227	-1.10052
PPP2R5A	1.27489	-1.10063
LOC100129742	1.13526	-1.10065
MYL12A	1.13658	-1.10066
SLC9A3R1	-1.56216	-1.1008
CDCA7	1.28044	-1.10083
ASAP2	1.01413	-1.10094
ANAPC11	1.05283	-1.10101
BRD2	-1.23411	-1.10107
NDRG4	-1.41659	-1.10119
KIAA1267	-1.35924	-1.10123
MANBA	-1.09245	-1.10136
LOC100130003	1.24901	-1.10155
EXOC7	-1.82286	-1.10179
SLC5A6	1.0595	-1.10193
PNMAL1	-1.3715	-1.10199
NPLOC4	-1.43937	-1.10202
CCDC90B	1.15627	-1.10204
TPK1	-1.22239	-1.10213
INO80D	-1.29125	-1.10214
C20orf43	-1.11162	-1.1022
NUP85	1.05685	-1.10241
NDUFS3	1.07146	-1.10277
DYNLT3	1.05123	-1.10286
ZDHHC6	-1.06262	-1.10302
DDX42	-1.41615	-1.10319
TOMM7	-1.04201	-1.10349
LOC729789	1.17735	-1.1035
LOC388474	1.10607	-1.10358
LEPROTL1	-1.15845	-1.10372
MTDH	-1.09248	-1.10378
GMEB2	-1.4066	-1.1038
DPY19L4	1.12903	-1.10404
TRIM24	-1.18805	-1.1042
CRTC3	-1.28411	-1.10427
CCDC90A	-1.08502	-1.10481
MBD6	-1.52788	-1.10505
SEC11A	1.06678	-1.10513
COQ9	-1.06517	-1.10536
RNASEN	-1.42267	-1.10537
NCOA5	-1.34195	-1.10547
GCC1	-1.18054	-1.1055
TOR1AIP1	-1.02453	-1.10557
PDHA1	-1.368	-1.10557
NUDT3	1.10234	-1.10561
HADH	1.00807	-1.10621
KIAA1949	-1.23379	-1.10626
URM1	-1.20766	-1.10631
STAMBP	1.05389	-1.10635
MED22	-1.67285	-1.10636
GAL3ST1	1.11047	-1.10663
TRPT1	-1.11394	-1.10675
RUNDC1	-1.27962	-1.10689
TRIM41	-1.43555	-1.10703
RPLP1	1.03054	-1.10731
IMP4	1.16456	-1.10751
MTRR	1.09173	-1.10774
C18orf8	1.00187	-1.10788
NSMCE4A	-1.00205	-1.10815
GPS2	-1.18524	-1.10856
MEMO1	1.25242	-1.10861
GGNBP2	1.05865	-1.10866
EFNB2	-1.75271	-1.10882
MTA3	1.03411	-1.10884
SNHG7	-1.0172	-1.10888
ELF3	-1.83316	-1.10901
DDX59	-1.0134	-1.10948
ALDH7A1	-1.19834	-1.10952
CRB3	-1.17204	-1.1097
DYNLRB1	-1.29383	-1.11005
SPEN	-1.53878	-1.11024
HNRPUL2	-1.37804	-1.11029
TPST1	1.08255	-1.11063
TMED7	1.00646	-1.11073
CAPG	-1.00266	-1.11107
HMMR	1.04037	-1.11109
TMEM2	-1.4515	-1.11127
EP400	-1.33579	-1.11131
CD46	1.38228	-1.11147
SNX7	1.19456	-1.11153
C1orf131	-1.00894	-1.11153
XYLT2	-1.33408	-1.11159
GSTP1	-1.18638	-1.11162
CALD1	-1.26557	-1.11169
BAZ1B	-1.24681	-1.11173
CD74	-1.45941	-1.11184
[truncated: 4,072 more rows]
