# Supplementary material for: Everolimus affects vasculogenic mimicry in renal carcinoma resistant to sunitinib
Source: Oncotarget. 2016 May 21;7(25):38467–86. doi: 10.18632/oncotarget.9542 (PMC5122404; doi:10.18632/oncotarget.9542)
Supplement: Supplementary file 3 [file oncotarget-07-38467-s003.xls]

## Sheet: Statistically significant 2FC c
Symbol	FC ([Axi II line] vs [placebo II line])	FC ([RAD001 II line] vs [placebo II line])	FC ([Sora II line] vs [placebo II line])
LOC729978	3.50786	5.11688	2.19907
SPTBN1	3.26569	3.23354	4.54481
LOC613037	2.96611	4.36383	2.08862
ALPP	2.7692	2.99831	5.15853
NLRP8	2.70279	2.4088	4.6242
KIFC2	2.69446	1.8193	1.53925
C21orf58	2.63536	2.5035	3.50738
MLPH	2.6331	1.12902	1.49261
LOC202781	2.61641	3.70822	3.28423
C15orf63	2.54697	2.33865	3.43645
TMEM137	2.50979	2.13826	4.26473
LOC100130053	2.49971	2.22824	4.54078
LOC645452	2.49739	2.4903	4.26092
USP49	2.49686	2.53164	3.79262
LOC100133772	2.44912	2.18001	2.98234
MAGT1	2.44901	2.19583	2.56375
PPA2	2.44142	2.45469	4.83058
AIRE	2.4394	2.43039	4.88326
BLZF1	2.43277	2.48723	3.29754
POFUT1	2.43023	2.48562	3.47598
LOC645452	2.41728	2.50839	2.35493
C2orf69	2.40097	2.44782	3.18999
IL17RD	2.39598	2.24398	4.34686
HCG2P7	2.3953	2.08909	3.15266
SLC25A37	2.39382	3.02298	1.91769
PIP5K2B	2.39353	2.45011	4.48745
LOC653158	2.38209	2.00336	1.39061
LOC401098	2.3712	2.24277	3.52937
ARHGAP22	2.36113	-1.72577	-1.31978
DUXAP3	2.36009	2.34386	2.41793
LOC440353	2.35652	4.08086	1.2105
PLXNA3	2.34133	1.568	1.18756
ZNF486	2.31663	3.02189	3.54853
FAM115A	2.26861	1.951	2.73578
C8orf45	2.26696	2.33362	2.06152
PNPT1	2.26658	2.29874	3.58631
HSD17B7	2.25942	2.13646	3.48658
LOC100131718	2.23761	2.02211	2.18722
FAM175A	2.23243	2.01746	2.99093
LOC731542	2.2229	2.04861	2.89348
FIBCD1	2.21546	1.54434	1.36705
ZNF682	2.189	2.26433	2.65029
GSDMB	2.1886	1.96661	1.41316
ZNF652	2.18102	2.22873	2.22211
LOC100132727	2.1769	3.19376	4.29965
LOC728888	2.16788	3.20627	1.18209
LOC389517	2.16461	2.34798	3.39855
BCYRN1	2.16265	2.29147	2.52396
LOC100131989	2.12472	2.03161	3.9283
CDK5RAP3	2.1195	1.81014	-1.07071
LOC645895	2.11717	1.4467	2.27187
COL7A1	2.1089	2.58111	-1.00808
STK36	2.09754	2.42986	1.44786
DAPP1	2.09569	2.19071	3.52107
POL3S	2.08577	1.77099	1.29171
GJC1	2.08301	1.99191	2.77517
CDK5RAP3	2.07958	1.93605	-1.05043
PML	2.07279	4.343	2.17567
LOC100128098	2.07133	1.83239	2.66368
PTP4A2	2.06609	2.12044	3.22336
MCM8	2.06551	2.45985	3.20412
MAPK8IP3	2.06237	1.84664	1.29587
PNPT1	2.05981	2.06551	3.56225
FLJ35390	2.05884	2.26515	3.8571
LOC642947	2.05716	1.98171	3.00853
GABPB2	2.05553	2.1506	3.32909
ENO2	2.05477	2.08163	-1.09134
C7orf54	2.05144	2.52004	1.4321
SDHALP1	2.05136	2.91491	3.89228
PDE4C	2.04965	2.44824	3.41823
LOC643509	2.04798	1.77188	2.35836
LOC654342	2.04797	4.62873	1.80673
LOC649841	2.04772	1.70913	2.70105
LMOD3	2.04554	2.83466	2.31272
TNFSF14	2.04117	2.13485	4.15092
SLC4A5	2.03827	3.49033	3.7324
VEGFA	2.03538	1.20482	-1.26871
BLZF1	2.03538	1.8146	2.26057
STAG3L3	2.02411	2.4447	2.09996
LOC100132585	2.02384	1.95859	2.7869
ZNF337	2.01923	1.91558	1.09499
KCNH6	2.01166	1.91652	2.35489
LOC100133177	2.01158	2.1424	3.12845
TMEM91	2.01137	1.79114	1.58065
CRIPAK	2.00123	2.15164	1.30507
LOC642333	1.9981	1.76024	1.73128
LOC644250	1.9977	2.06081	3.99248
LOC90586	1.99548	2.16502	2.76262
DDX51	1.99129	1.99304	2.96075
FAM39DP	1.97156	2.23082	1.38275
LOC440345	1.97125	1.52955	2.41925
C1orf152	1.96228	2.04424	1.41764
ANKRD30B	1.95774	2.93813	3.43496
RPL23AP13	1.95658	2.6412	1.4909
FER1L4	1.95648	1.76458	1.50214
LOC791120	1.95468	3.48579	1.24263
MST1	1.94622	1.63563	1.06483
SSTR2	1.94495	3.26134	3.07816
DENR	1.94471	2.52303	3.5609
LOC100133649	1.94267	1.92582	2.80191
PLIN5	1.93646	1.73137	2.50721
CDKN2AIPNL	1.9361	2.16611	2.50534
C8orf37	1.93609	2.04543	3.14282
ICA1	1.93318	2.11784	3.09905
LOC729120	1.93172	2.11183	2.9452
FKBP14	1.93035	2.71101	1.68012
PILRB	1.92375	2.766	1.18828
C21orf24	1.91507	1.86316	2.99314
ROCK2	1.91299	1.74056	2.26399
LOC728620	1.91273	1.6828	2.01683
STAG3L2	1.91233	2.28898	1.57229
LOC729324	1.90932	1.51988	2.43958
HSPA12A	1.9069	1.86097	1.12769
LOC613037	1.90472	3.46006	1.13239
ZNF14	1.90221	1.98785	2.71634
GPR1	1.89733	1.97627	3.14684
ZNF223	1.88535	1.88134	3.61409
FARSLB	1.88002	1.84742	2.48754
ZRANB1	1.87491	1.39662	1.95174
PPFIBP1	1.87386	2.15955	2.24784
RAXL1	1.8669	2.10504	3.09458
FLJ38717	1.86028	2.1093	3.40812
FAM39E	1.85445	2.13498	1.43468
THBD	1.85387	1.0466	1.21264
TMEM17	1.85061	2.32505	2.01991
CHRNA5	1.84887	1.57552	2.085
HNRNPU	1.83358	1.58967	2.0631
LOC653489	1.83285	3.05817	3.57399
DLC1	1.82423	2.43774	3.46731
NBPF20	1.82293	1.70567	1.88558
LOC646996	1.815	1.98719	2.93031
PABPC1L	1.80367	2.61994	-1.10092
SAPS2	1.7933	1.97507	2.10864
DISC1	1.79094	1.55966	3.09692
PLA2G2D	1.78863	1.64021	2.97458
CYTH2	1.78446	2.38135	1.09063
ZNF549	1.77837	2.04489	1.81292
ZNF786	1.7779	2.45932	4.78142
FLJ36131	1.77759	1.7405	2.33504
LOC23117	1.77742	5.39605	2.43296
QRFPR	1.76673	1.58355	2.06138
FKTN	1.7623	1.87605	2.73805
CATSPER2	1.76167	1.95387	2.30747
LOC645963	1.76109	1.52653	2.31297
LOC728457	1.75699	2.1307	1.13655
DPP9	1.75666	2.0655	1.16454
LOC389765	1.75542	3.23616	2.34109
MBD4	1.74853	1.69759	2.26477
TDP1	1.74513	2.52528	2.15669
PPM1B	1.74233	1.84978	2.00308
LOC648852	1.73587	1.53949	2.26041
GJB2	1.72957	-1.21334	-2.83135
N4BP2	1.7294	1.94792	2.8821
RPL23AP13	1.72623	2.58742	1.68524
MAP4	1.7235	3.58926	2.28756
LOC727808	1.72335	1.66717	2.11061
BST2	1.71633	2.94089	-1.03631
SDHAP2	1.7128	2.2875	1.11348
EIF2AK4	1.71096	1.73951	2.40088
CTGLF3	1.70301	2.84615	-1.32015
LOC440704	1.70285	2.7163	2.50299
SPN	1.68655	1.64495	2.83082
LEP	1.68181	2.02746	3.20653
DTWD2	1.68089	3.52225	3.25134
BMS1P5	1.68063	2.2404	2.18794
APCDD1L	1.68051	-1.00155	1.30358
SLC5A3	1.67729	1.58056	2.79405
PDCD7	1.67634	1.16489	2.05853
LOC100128288	1.67452	2.40785	2.0892
LOC648921	1.6729	1.71816	3.49275
LOC196752	1.67248	2.12786	2.06029
LOC100133516	1.67211	3.2882	3.38847
RUNDC2C	1.66986	1.58237	2.37009
PCDHB19P	1.66732	1.69421	2.32986
MSL3L1	1.66086	2.00062	1.95258
MZF1	1.64918	2.22099	1.10625
WDR74	1.64723	1.56206	2.35111
PTP4A2	1.64432	1.98294	2.10021
FCAR	1.64204	1.72019	2.69878
ERGIC1	1.64041	1.49476	2.13273
EID2B	1.63828	1.6084	2.09609
TMEM106A	1.61857	1.76947	3.52259
C9orf130	1.61762	1.6654	2.90964
ARID4B	1.60979	3.50798	1.72835
DENND4B	1.60665	3.30537	-1.07081
MICAL1	1.59034	1.76725	1.1516
LAT	1.5896	1.06478	-1.1171
OSBPL8	1.58907	2.00708	1.66384
SEC31A	1.58397	1.53964	2.04622
ANKRD13D	1.58105	2.5352	1.96338
GDI1	1.57665	2.07269	1.10027
POLR2J4	1.5758	1.37584	2.02566
PCDHB9	1.57157	1.63629	2.31024
LOC100130598	1.57052	3.08587	2.52196
LOC100134868	1.56954	2.17328	3.45079
NCALD	1.5624	1.00586	-1.27113
RBM33	1.56105	2.43938	-1.62178
SEMA3E	1.5562	1.36283	1.4434
ZCCHC6	1.5554	1.74095	2.66506
FAM153B	1.55427	1.44489	2.51258
FYTTD1	1.55073	3.50666	2.88616
FLJ40722	1.55003	1.64309	2.14011
GOLGA8B	1.54704	2.21459	1.28004
RIMS2	1.5446	1.95922	1.0815
LAT	1.54351	1.07538	-1.33805
LOC100133923	1.54351	3.22759	1.00075
N4BP1	1.54186	1.56416	1.10873
LOC730990	1.53342	1.876	3.18986
HIPK2	1.53083	2.33922	1.1817
LOC100132247	1.52342	3.98645	1.15151
CEP27	1.52257	1.94026	3.73573
LOC728640	1.51853	3.02786	-1.10279
PDCD4	1.51808	1.72574	2.42917
AGAP8	1.51466	3.76737	1.42487
LOC100131096	1.51153	1.98072	2.13789
LOC100133298	1.5064	1.61742	2.33784
RAB40C	1.50174	1.37526	-1.23325
LOC728105	1.49672	1.58266	2.59008
NBPF10	1.49537	1.52865	1.60905
C10orf58	1.4919	2.00222	2.43126
IGFBP3	1.49085	1.47089	-2.24605
LOC100129502	1.489	1.73796	2.53404
RFX1	1.48374	1.50123	1.16772
TMEM44	1.48219	1.4645	-1.69391
ARHGEF6	1.47853	-1.37408	-2.00042
LOC100128510	1.4773	1.58148	2.26888
FLJ25363	1.47246	2.03299	3.02636
PAX8	1.47184	2.05072	-1.69921
AGAP6	1.47038	2.00186	-1.14297
CSF2RA	1.4698	1.57007	2.46354
LOC644695	1.46799	2.76975	1.92047
LRRC37B2	1.46621	2.46509	4.19259
NFIC	1.46236	1.70767	2.47297
CDK5RAP3	1.45785	1.41425	1.15439
LOC644322	1.45765	2.04437	1.06879
LOC646786	1.45244	3.29851	1.97061
UPF3A	1.45075	1.87851	2.67698
PLXNB1	1.4488	2.34957	1.01881
GALNT3	1.44458	1.34743	1.97747
COX19	1.44226	3.30639	2.5437
DMC1	1.43403	2.58317	4.39637
LOC644931	1.42706	2.26959	1.16345
C10orf10	1.42014	1.42884	-3.00445
FAM73A	1.41897	1.75593	2.36893
LOC100128326	1.41755	1.68127	1.18035
TCF2	1.41571	1.72108	1.31219
DNM1	1.41498	2.26154	1.53935
ULK1	1.41396	1.6259	-1.47598
WSB1	1.40976	1.20491	-1.62471
LOC440348	1.40647	2.34177	-1.10117
FLJ44124	1.40603	2.47352	3.90636
RHBDF1	1.40014	2.54685	-1.41732
C20orf117	1.40005	1.80958	-1.08971
ZNF738	1.40001	2.23999	3.97329
SLC16A3	1.39922	1.41948	-1.13712
ZNF577	1.399	1.65645	2.28686
LOC729513	1.39491	1.57595	1.24865
RNF213	1.39448	1.41019	2.14498
TMEM191A	1.39427	1.47329	2.23551
ADORA1	1.39413	1.3968	-1.01532
DKFZp434K191	1.38859	1.37781	2.54807
CRCP	1.3844	2.05138	3.80868
LOC651957	1.37924	1.26515	1.12653
DCLRE1C	1.37801	1.69015	2.36623
CXXC1	1.37787	2.39858	1.05626
CSF2RA	1.37682	2.03058	2.80913
C6orf170	1.37505	1.62365	2.17456
COL16A1	1.37473	1.18003	-1.24307
OCIAD1	1.36921	2.50034	3.90339
SEPN1	1.36919	2.19485	1.40067
NISCH	1.36736	3.26983	-1.07309
HIATL2	1.36585	2.32568	3.58868
NCRNA00085	1.35749	2.75613	-1.32947
SLC6A10P	1.35503	3.37567	1.16333
NPIP	1.35489	1.62455	1.07319
LOC440345	1.35391	4.54917	-1.07477
CCDC125	1.35086	2.1761	2.70895
MSL3	1.34806	2.0761	2.27809
FAM178A	1.34797	2.75339	-1.20007
XRCC2	1.3459	1.66861	2.0274
STARD13	1.34452	3.18599	1.28919
FOSB	1.344	2.84292	1.27367
ATXN3	1.34222	1.3935	1.84255
LOC440341	1.33944	1.76475	-1.01736
ALS2CR14	1.33566	1.43609	2.05167
MCART1	1.33547	2.60378	4.67864
LOC644642	1.33438	1.25344	2.07946
LOC653829	1.33356	1.45019	2.21905
FNBP4	1.33127	1.78899	-1.96232
FLJ35258	1.33037	1.46467	1.81074
PTPLAD2	1.33007	1.78856	3.02814
RHBDL2	1.32799	1.48882	1.86187
SHROOM4	1.32529	1.59847	2.16908
LOC284297	1.32382	1.25981	1.51515
HSPC268	1.32038	1.64904	2.30667
LOC100130835	1.31686	2.46701	2.20035
OVGP1	1.31646	2.05905	-1.02982
TRAF5	1.31583	1.79413	-1.34025
IGFBP3	1.31367	1.23905	-2.62611
C5orf28	1.31128	2.62287	3.91017
ANGPTL4	1.31075	1.7357	-1.80587
LOC642299	1.30717	2.04486	-1.7527
VPS41	1.30637	1.65232	2.82929
RNU4ATAC	1.3042	2.63039	1.83366
MBD6	1.30349	1.57744	-1.1233
NFAT5	1.3032	3.29305	1.15108
TNNI2	1.30196	8.31472	1.28871
WDR6	1.29975	1.81965	-1.42812
CACNB3	1.29666	1.82529	-1.5144
MBTD1	1.29612	1.31835	2.4155
LOC255167	1.28993	2.10452	2.93439
RNY3	1.28683	2.11767	1.45192
PDGFB	1.28344	1.20854	1.09732
TRIB3	1.28301	1.03174	-2.06901
ZDHHC8	1.28256	2.21081	1.06067
PPFIA4	1.28155	3.08055	1.09919
RALGPS2	1.27929	3.10362	1.96046
LOC401357	1.27296	2.96614	1.06878
TAF1C	1.27116	2.02698	-1.13197
MLKL	1.27024	9.8644	1.31347
APBB3	1.26842	2.41222	-1.0507
DGKD	1.2674	3.27927	-1.02915
AUP1	1.26679	9.2496	1.32535
PAQR7	1.26399	1.46554	-1.49123
NCALD	1.26131	-1.11962	-1.61098
UPF2	1.26086	2.4554	1.48589
LOC100128510	1.26061	1.74835	2.00901
FLJ44342	1.2601	1.52254	-1.27956
EVI5	1.25929	1.59487	2.15597
LOC100132391	1.25636	1.88226	3.17735
FAM39DP	1.25494	2.98021	1.46772
PRKCA	1.24978	1.58856	-2.97046
WSB1	1.24748	1.1991	-1.38357
NBPF8	1.24645	1.12172	1.34836
WIPI2	1.24514	1.51579	-1.18851
EDN1	1.2416	1.1693	1.56607
LOC728734	1.23962	1.68273	-1.273
C1QTNF1	1.23941	1.12822	1.2868
LOC728903	1.23475	1.63184	1.87856
GSTO2	1.23452	1.27746	-1.79749
RN7SK	1.2332	1.64631	1.52757
C12orf51	1.23305	2.93288	-1.12818
LOC391509	1.23268	9.57017	1.20279
C9orf80	1.23199	2.13716	3.86132
NPIP	1.2305	1.40035	1.00786
TCEA1	1.22901	1.41878	1.83128
LOC729660	1.22713	1.64404	1.06693
FLJ37078	1.22323	7.85359	1.28309
LOC644237	1.22264	1.45024	-2.14385
UBE2D2	1.22158	1.4233	1.8538
LOC100134159	1.21695	2.40324	3.75181
NUBPL	1.21427	1.93673	2.66581
RASSF2	1.20718	1.02218	1.14135
CPA4	1.20682	1.54307	1.05317
LOC728153	1.20606	2.23616	-1.02856
LOC728755	1.20578	3.0407	1.29474
RNU1G2	1.20476	1.42161	1.28844
LTBP4	1.20336	1.76995	-1.1461
KIAA1530	1.19744	3.7648	1.39104
AKT1	1.197	1.49845	-1.5386
DEFB1	1.19691	1.15226	1.22632
FGFRL1	1.19525	1.79153	-1.06202
PPP1R1A	1.19497	1.11048	-1.57516
IL10	1.19464	2.30033	3.5155
C6orf1	1.19194	7.76615	1.21739
LOC653086	1.19156	2.11911	3.38445
ARFGAP1	1.191	2.56502	-1.10846
CD276	1.19045	8.17436	1.18579
GRIPAP1	1.18714	1.7515	1.51268
ZNF358	1.18648	1.29375	-1.01771
ERBB2	1.1857	1.59765	-1.70776
COL5A1	1.18525	-1.0176	1.19694
PTRF	1.18341	1.35601	-1.62439
ARAP3	1.18332	2.2477	-1.42878
WDR59	1.1829	1.55537	-1.73234
SERPINB7	1.18225	7.70369	1.23514
SP1	1.18223	1.73814	-1.48358
ECHDC2	1.18156	2.04663	-1.60129
FGFRL1	1.17873	1.56518	-1.09785
GUSBL1	1.17818	2.61603	-1.2066
C10orf6	1.17328	1.57134	-1.65666
MEGF6	1.17148	1.21477	1.20063
CAPN12	1.16983	3.18719	1.00275
CLCN7	1.16599	1.43392	-1.42806
STEAP3	1.16337	1.01336	-2.12183
NLGN2	1.16234	1.58764	-1.13272
NCOR2	1.16105	1.9212	-1.76098
SIX5	1.15935	1.50104	-1.38712
MUM1	1.15846	2.69936	-1.32086
S1PR5	1.15827	1.14446	1.14093
MTF2	1.15746	2.60887	1.14263
SNORD13	1.15722	3.44251	2.07933
COL8A1	1.15563	1.08662	-1.59643
FBXW7	1.15385	3.17754	1.47078
DENND4C	1.1507	1.702	1.47991
ALPK2	1.14814	3.22664	-1.13538
NRBP2	1.14705	1.52785	-1.51798
MFAP4	1.14477	1.12887	1.28347
DNAJB2	1.144	1.94502	-1.75733
RBM10	1.14174	1.54925	-1.55492
LOC728640	1.14075	4.53574	1.00571
LOC728809	1.13959	2.21698	2.768
RHBDF2	1.13562	1.37115	-1.58006
HCFC1R1	1.13472	1.14731	-1.68075
LOC441455	1.1302	3.11295	1.20474
LTBP4	1.12879	1.14176	1.08209
TUG1	1.12875	1.52673	-1.52125
KIAA1310	1.12558	1.6042	-1.85997
GNL3L	1.12532	2.18811	1.48078
FASTK	1.12358	2.02315	-1.63388
RNU1-5	1.12305	2.19276	1.2635
FREQ	1.12222	1.55744	-1.79009
LOC132241	1.11692	1.94484	-1.37295
AGRN	1.11678	1.5784	-2.67931
SLC44A4	1.11383	2.3207	4.48806
SIPA1L2	1.11356	1.42567	-2.10414
COL6A1	1.1132	1.33406	-1.5228
NXF1	1.11194	1.05363	-1.78882
SLC25A28	1.10817	1.63326	-1.56911
TUBA4A	1.10585	1.40902	-2.00162
ATP2A1	1.10213	-1.0046	1.12567
LOC100130445	1.0997	2.47285	4.24591
LOC730313	1.09799	2.0787	3.00822
TTC14	1.09787	1.80183	-1.31425
CSNK1E	1.09723	1.40866	-1.54252
PLEKHH2	1.09713	1.6332	-1.44575
FLJ22184	1.09708	1.34013	1.17099
CD99L2	1.09479	1.39356	-1.61439
AHSA2	1.09152	1.48457	-1.4157
MAP2K3	1.09048	1.92232	-1.4592
POFUT2	1.08815	1.44674	-1.68358
ABCC3	1.08659	2.40392	-1.82162
HSD3B7	1.08558	-1.09915	-1.58183
AHNAK2	1.08263	1.57612	-2.12345
SPHK1	1.08084	1.07307	-1.79111
NUCKS1	1.08038	1.29484	-1.2107
LOC100190986	1.08004	3.31037	-1.20103
SETDB1	1.07938	1.66671	-1.37174
CAPN5	1.07899	1.45687	-1.26849
FAM129B	1.07885	1.34998	-1.86964
C14orf153	1.07811	1.69604	1.88665
DHRS3	1.07755	1.13565	-1.03097
C1orf186	1.07649	1.43666	-2.60571
ITGB4	1.07626	1.13857	1.01919
B4GALT1	1.07579	-1.01887	-3.07472
ITGB4	1.07404	1.62746	1.14135
MFGE8	1.07251	1.31598	-1.51431
GUSBL1	1.07063	1.24831	-1.19366
LOC153561	1.07058	1.24396	1.15813
CADM4	1.06954	3.25931	1.01215
LOC346887	1.06845	1.54511	-2.90833
ACADVL	1.06641	1.58834	-1.76529
DDX55	1.06393	1.84659	-2.12414
LOC100129034	1.06389	1.03289	-1.33019
SCMH1	1.06289	1.75174	-1.53339
MEF2D	1.06247	1.27062	-1.6397
MGEA5	1.0621	1.49408	-2.85079
NUMA1	1.05954	1.32394	-1.55149
EVL	1.05923	1.36666	-1.3602
SPOCK1	1.05875	-1.08316	-1.68174
LOC400446	1.05623	1.8582	2.8362
TMEM44	1.05296	1.4952	-1.44671
ZMYM3	1.05188	1.6335	-1.26847
FGFR3	1.04905	1.49138	-1.95963
TMEM156	1.04632	1.11682	1.67807
LOC100131139	1.04336	2.02043	1.22968
NDRG4	1.04026	1.32693	-1.40594
CDAN1	1.04009	2.303	3.69184
TAF6	1.03921	-1.03492	1.08886
SNRNP70	1.03678	-1.00141	-1.9927
LILRB1	1.03517	2.2055	3.1315
PVR	1.03429	1.31586	-1.92772
GIT1	1.03307	2.40227	-1.52604
OLFML2B	1.03205	1.41539	1.01852
SETD1A	1.02767	2.62068	-1.4575
GLS	1.02597	1.30962	-2.10852
WWC3	1.02448	1.54912	-1.32375
SSU72	1.02011	1.03676	-2.15811
STRADA	1.01903	1.63469	-1.57975
SH3GLB2	1.01802	1.43899	-1.6327
CAMK2N1	1.01642	1.31296	-1.24661
PARP3	1.01603	1.13226	-1.89999
ARHGEF10	1.01587	1.55082	-1.62175
C4orf34	1.01293	1.50392	1.65782
ABL1	1.01288	1.7062	-1.60028
LOC100132564	1.01094	1.43298	1.06459
IFNE1	1.00951	2.05893	-1.50186
TMEM120A	1.00856	1.55909	-1.99677
BTBD2	1.00611	1.15757	-1.3833
LOC100134393	1.00538	1.64617	1.09988
SAFB	1.00515	1.4455	-1.52401
MIR30C2	1.00485	1.69879	1.01994
AXUD1	1.00438	1.77859	-1.24533
RUNX1	1.00342	1.41372	-1.50983
ACTB	1.00145	-1.05312	-3.00264
SLC29A4	1.00066	1.75535	-1.18618
EP400	-1.00086	2.37507	-1.81787
SGSM2	-1.00192	2.71099	-1.54257
KRT17	-1.00284	1.10604	1.09519
LOXL4	-1.00415	1.13325	-1.02308
TTC14	-1.0046	1.71568	-1.38323
ATP6V0A1	-1.00477	1.22122	-1.60287
SYNJ2BP	-1.00518	2.92078	1.68887
POM121C	-1.00528	1.61662	-2.0763
TFAP2A	-1.00648	3.20826	1.53607
DAPK1	-1.00691	1.17149	-1.38987
ATN1	-1.00773	2.86284	-1.15771
SNORD3A	-1.00905	1.09215	1.2062
B3GNT1	-1.01107	1.23564	-1.44676
UPF1	-1.01138	1.2081	-1.22603
SRGAP1	-1.01349	2.15112	1.02427
SYAP1	-1.01352	1.57259	2.03176
FBXL18	-1.01375	1.14235	-1.41973
NCOR2	-1.01505	1.3737	-1.77963
KRTCAP2	-1.01586	1.29179	-1.64483
DNMT3B	-1.01604	2.37522	-1.74628
PPP1R14A	-1.01614	1.09289	-1.49573
BHLHB2	-1.01615	1.18325	-3.36044
SMOX	-1.01838	1.05951	-1.56916
GMEB2	-1.01859	1.33715	-1.76872
CIAO1	-1.01869	2.16505	-1.29538
PTGFRN	-1.0189	1.24374	1.02147
ST5	-1.02001	1.35375	-1.47601
UBE2L3	-1.02045	1.1561	-1.17625
P8	-1.02198	-1.2735	-2.04611
HOOK1	-1.02245	1.79837	-1.48169
DEAF1	-1.02281	2.35335	-1.53894
PHRF1	-1.0233	1.36536	-1.84007
ATP5I	-1.02332	1.12732	-2.0437
NFIX	-1.0234	2.51465	-1.32561
SPEN	-1.02511	2.99558	-1.34779
BMS1	-1.0268	1.39734	-2.09778
NUPR1	-1.0272	-1.29857	-2.36584
MTMR10	-1.02774	2.72551	-1.29636
HOMER3	-1.02826	1.03869	-2.04224
MANBA	-1.02828	1.24771	-1.53106
DGCR2	-1.02839	1.36538	-1.2651
CRELD1	-1.02876	2.32832	-1.43861
SNORA70	-1.02975	2.0155	-1.40344
SNORD3C	-1.02981	-1.00979	1.26589
C17orf62	-1.03029	1.37849	-2.05785
ILF3	-1.03122	1.53807	-1.56006
PHF15	-1.03469	1.02468	-1.92247
SETD2	-1.03651	2.37603	-1.92933
TCF3	-1.03657	1.28352	-1.20753
CLCF1	-1.03697	2.23984	-2.00424
FXYD5	-1.03762	1.12323	-1.76377
RGS12	-1.03951	1.53243	-1.35267
AKT1	-1.04077	1.3603	-2.10722
RYBP	-1.04167	1.55245	-1.63458
SEPN1	-1.04223	1.43247	-1.63057
PLEKHG4	-1.04248	1.24054	-1.85464
PLEKHA4	-1.04261	1.64799	-1.27943
SH3BP5L	-1.04268	1.11472	-1.62538
SYVN1	-1.04296	1.3691	-1.67347
CCM2	-1.0443	1.25478	-2.13906
CMTM7	-1.04482	-1.08745	1.02745
FLJ90757	-1.04584	1.04283	-1.04615
PTMS	-1.04603	1.36532	-2.27495
TGFB1I1	-1.04606	1.2183	-1.50609
BAT2L	-1.04628	1.86502	-1.36315
GPR177	-1.04641	-1.0461	-1.03344
BAT3	-1.04684	1.40495	-1.61882
CD99L2	-1.04784	1.32279	-1.96461
FAM38A	-1.04836	1.69353	-1.40431
LONP1	-1.04931	1.28493	-2.39958
SAFB2	-1.0495	1.56057	-2.05564
PHLDB1	-1.05115	1.71418	-1.43059
SLC37A4	-1.05272	1.33995	-1.67092
JUN	-1.05446	1.1494	-2.48487
ZNF696	-1.0547	1.15355	-1.71828
RHBDF2	-1.055	1.30889	-1.37597
CELSR2	-1.0551	2.67784	-1.17505
NCAPG2	-1.05749	1.01886	1.009
LPHN1	-1.05858	1.25586	-1.08341
CA11	-1.0591	1.10198	-1.04603
ATG9A	-1.05999	1.14893	-1.90785
NDE1	-1.06017	1.32124	-1.01998
ST5	-1.06062	1.02799	-1.1587
TSKU	-1.06176	2.0202	-1.84304
KIAA0556	-1.06228	1.34746	-1.62726
MAN2B2	-1.06317	1.01847	-2.22589
TPM1	-1.06325	2.77558	-1.20624
TAOK1	-1.0635	1.541	-1.73614
RUFY3	-1.06397	1.02871	-2.32724
FBRS	-1.06449	2.60907	-1.42385
CCDC45	-1.0646	2.13131	-2.18224
CSNK1D	-1.06518	1.2014	-2.33063
MGC10981	-1.06635	1.00578	-1.02319
IFNE	-1.06739	2.51442	-1.63929
RAB11FIP5	-1.06774	1.0588	-2.04066
FLNA	-1.06978	-1.01941	-1.68541
CLSTN1	-1.07017	1.15621	-2.31228
LOC728499	-1.07069	1.56284	-1.29518
RNU4-2	-1.07131	1.38267	1.48788
C3orf15	-1.07208	1.49097	-1.39395
CASP2	-1.07408	1.54358	-2.16041
RAB36	-1.07411	1.23481	-1.31164
CBX6	-1.07464	2.53959	-1.47608
HNF1B	-1.07551	2.18391	-2.17371
SLC9A1	-1.07728	2.29366	-1.4853
STK19	-1.07871	2.18365	-1.60224
RTKN	-1.07925	2.28204	-1.73936
UBAP2L	-1.07941	1.36494	-2.2931
UCHL5IP	-1.08031	1.47084	-1.40597
ZMYND8	-1.08133	1.3715	-1.17542
TRIOBP	-1.08136	1.2645	-1.39347
RPL7L1	-1.08159	1.92198	3.67917
IKBKE	-1.08182	2.47218	-1.49227
KCNIP1	-1.08208	1.22552	-1.05163
FAM127B	-1.08225	2.10171	-2.168
WDR19	-1.08243	1.41392	-2.29035
PKP4	-1.08326	1.3779	-2.28108
FBLN1	-1.08472	-1.02685	-1.13637
ZFHX3	-1.08608	1.40769	-1.09775
GIYD1	-1.08637	1.37281	-1.43429
FBXL11	-1.08657	1.29413	-1.57479
ECM1	-1.08694	-1.08246	-1.1664
GRAMD1A	-1.0873	1.55644	-1.66467
SAFB2	-1.08993	1.55309	-1.96841
ALDOC	-1.09087	1.24309	-1.50511
GPER	-1.09176	-1.16223	-1.62488
CDH1	-1.09236	-1.04945	-1.07496
RAB13	-1.09249	-1.13677	-1.42681
TNRC6B	-1.09363	1.43098	-1.45669
ZNF629	-1.09453	-1.01648	-1.32054
FAM89B	-1.09519	1.72114	-2.06976
RNU6-1	-1.09539	1.80155	1.1061
ARS2	-1.09616	1.39044	-1.54135
GNPTG	-1.09649	1.15097	-2.24357
LOC645157	-1.09756	1.04699	-1.49414
PDPR	-1.09766	1.04603	-1.06698
MGRN1	-1.09794	-1.07351	-1.26609
NOP2	-1.09877	1.53322	-1.35361
LOC497190	-1.09906	1.14764	-1.11247
LTBP3	-1.09967	1.29865	-1.52513
SLC25A39	-1.10021	1.35151	-2.06674
GRTP1	-1.1016	-1.1831	-1.3622
CSRNP2	-1.1019	1.32516	-1.96509
ZNF364	-1.10202	1.84161	-1.56891
STX2	-1.10355	1.00057	-2.47343
SF4	-1.10378	1.36518	-1.64188
USF1	-1.10383	1.16692	-2.31461
CDR2L	-1.10445	1.87361	-1.98398
RNU1-3	-1.10474	1.4824	1.32904
CD68	-1.10499	-1.23613	-2.03257
HDAC1	-1.10692	1.12755	-2.42672
PLTP	-1.10705	-1.20009	-1.06554
LOC388621	-1.10729	1.12765	-1.82976
IP6K1	-1.10928	1.02807	-1.85526
TMEM130	-1.1097	1.2527	-1.09089
IGDCC4	-1.10972	-1.10129	-2.20557
LOC441131	-1.11104	1.62076	-1.88278
VEZT	-1.11218	2.17264	-1.13742
B4GALT7	-1.11275	1.55455	-2.34094
FLJ10081	-1.1131	1.27559	-2.28122
ERRFI1	-1.11316	-1.26376	-3.4687
NENF	-1.11409	-1.07857	-2.24595
PPP2R1A	-1.11474	1.23642	-2.41304
EXOSC10	-1.11531	2.58573	-1.28519
ANKRD11	-1.11577	1.60621	-1.90137
DYNC1LI2	-1.11703	1.20054	-2.36762
FOXJ2	-1.11737	1.35711	-1.70392
C3orf34	-1.1182	1.4644	1.66988
SERPINE2	-1.11861	-1.30483	-1.68992
CLK1	-1.11865	2.06712	-1.56472
ZDHHC9	-1.12098	1.16923	-2.33931
RIPK5	-1.12121	1.15798	-1.74344
PPP4C	-1.12122	1.004	-2.61647
IFNE1	-1.12305	3.41405	-1.78213
PCYOX1	-1.12562	1.00071	-1.07828
TRIM38	-1.12602	1.56873	-1.31392
MED24	-1.12603	2.24782	-1.68671
PIK3R2	-1.12666	1.35441	-1.90597
METRNL	-1.12719	-1.22011	-2.18054
PTOV1	-1.12742	1.30519	-2.11143
NCOA5	-1.1275	1.30937	-1.56033
MIR1974	-1.12818	2.01358	1.09824
ATP6V0E2	-1.12882	1.51595	-2.00489
MAN2B1	-1.12891	1.19332	-1.19302
SSH3	-1.12968	1.34021	-1.60108
KIAA0355	-1.13009	1.28612	-1.81618
CCDC92	-1.13044	1.23825	-2.08754
C19orf6	-1.13113	1.12651	-1.8879
GOLGA3	-1.13122	1.73674	-1.9656
BSCL2	-1.13124	1.37323	-2.00255
ZNF672	-1.13129	2.03644	-1.65421
MED25	-1.13134	1.13066	-1.24211
TMEM214	-1.13207	1.29104	-1.71821
PTBP1	-1.13392	1.24246	-2.02517
MUC16	-1.13451	1.55422	-1.07796
ITSN1	-1.13499	1.58195	-1.54602
PAK4	-1.13529	1.13086	-1.83863
TIMP1	-1.13537	1.13869	-1.97325
CXCL16	-1.13567	1.32805	-1.00483
LLGL1	-1.13707	-1.05311	-2.31478
RBM38	-1.13735	-1.07984	-1.67062
ANKRD9	-1.13797	1.15659	-1.72778
EPHB2	-1.13846	2.38609	-1.48028
BBS1	-1.13879	2.26848	-1.50035
MED24	-1.13882	1.10978	-1.48891
RASSF7	-1.13912	1.16284	-1.78708
C11orf49	-1.13952	-1.10137	-1.11424
FZD2	-1.13953	1.36663	-1.34288
KANK2	-1.14015	-1.04152	-1.30932
SDC1	-1.14159	-1.06495	-2.86888
ATP2B4	-1.14248	1.27776	-2.00699
ELF4	-1.14294	1.96136	-1.85369
AXIN1	-1.1434	-1.00954	-2.23387
DCTN1	-1.14354	1.03021	-2.14028
COL18A1	-1.14535	1.48917	-2.01837
PRAME	-1.14729	-1.06438	-1.34682
MYPOP	-1.14755	2.05125	-1.85209
ITFG3	-1.14941	1.24395	-1.94712
INTS4	-1.14998	1.2481	-1.49715
COL6A2	-1.15035	-1.11285	-1.49169
DAB2	-1.15047	1.82019	-1.96459
DVL3	-1.15059	1.46306	-1.42306
ZFPM1	-1.15083	1.01039	-1.27355
ULK1	-1.15121	1.61824	-1.57773
GAS6	-1.15275	1.31181	-1.99027
OXTR	-1.15388	1.08424	-1.49896
NOP2	-1.15544	2.26705	-1.93635
NPHP3	-1.15592	1.33257	-1.6179
RPS6KA4	-1.15662	1.25151	-2.09512
DDIT4	-1.15706	1.20369	-2.80321
SIK3	-1.15915	2.27279	-1.52261
CHST3	-1.15922	2.84303	-1.2943
FLJ20254	-1.1607	2.49445	-1.42491
NKIRAS2	-1.16089	1.41168	-1.7478
RALGDS	-1.16108	2.01575	-1.71364
BTBD16	-1.16112	-1.1284	-2.39529
RCN1	-1.1615	-1.06098	-3.71845
NCSTN	-1.1622	1.58324	-2.59726
WDR18	-1.16334	1.23963	-1.67485
ACTB	-1.16364	1.01388	-3.04922
ITPRIP	-1.16402	2.65021	-1.50824
NCRNA00094	-1.16403	1.1412	-1.12761
LOC200030	-1.16465	1.60657	-2.6918
SCARA3	-1.16483	1.55135	-1.08453
U1SNRNPBP	-1.16544	-1.00672	-1.32447
LETMD1	-1.16744	2.05956	-1.80274
SLC25A11	-1.16766	2.08442	-1.57475
AKAP13	-1.16782	1.29898	-2.04737
EIF4A2	-1.16795	1.17249	-3.63863
UNC84B	-1.16858	1.2236	-2.52682
CUTL1	-1.16945	1.17779	-1.31469
TNKS1BP1	-1.17003	1.10122	-1.3971
USP11	-1.17012	1.01696	-1.23657
PAG1	-1.17017	-1.42338	-2.22116
TBC1D9B	-1.17018	1.31212	-1.84675
USP24	-1.17086	1.92901	-2.1716
MAPK10	-1.1711	1.32307	-1.58456
PLEKHB1	-1.17149	1.15803	-1.36167
B4GALT3	-1.17152	-1.06354	-2.15065
THOP1	-1.17164	2.00265	-1.8322
NUB1	-1.17233	1.06239	-2.28616
KIF22	-1.17251	1.33218	-2.12545
DHPS	-1.1753	1.13003	-2.12775
ZNF319	-1.17583	1.01649	-1.31859
C19orf12	-1.17614	1.06785	-2.11564
ACADVL	-1.17641	1.23374	-2.34935
CASP2	-1.17641	1.03984	-1.30852
ZNF282	-1.17715	1.14659	-1.51644
TMEM39B	-1.17766	1.27051	-1.53565
RBM4B	-1.17812	2.37454	-1.39317
KLF2	-1.17813	1.2939	-1.32837
ATP2B4	-1.17824	1.19148	-2.13121
ATXN7L3	-1.17834	1.29971	-1.97328
DHCR7	-1.17879	1.29333	-1.77861
PTBP1	-1.17896	1.20786	-2.32592
PLXDC2	-1.1793	1.82933	1.14262
XPO5	-1.1812	1.32221	-1.73084
MYL9	-1.18137	1.25223	-1.24278
SCG2	-1.18171	1.4877	-1.70033
SEMA6A	-1.18172	2.23638	-1.52522
EIF3B	-1.18237	1.27917	-2.09056
TMEM51	-1.18285	1.04853	-2.27944
EGLN2	-1.18318	1.1214	-2.08924
NMT1	-1.18455	1.29231	-1.48177
COL1A1	-1.18484	1.2019	-1.09859
TMEM139	-1.18486	1.388	-1.30547
SLC41A3	-1.18525	1.28772	-1.83597
PSAP	-1.18572	1.00226	-2.60816
LFNG	-1.18706	1.27694	-2.5491
DLGAP4	-1.18712	1.12472	-1.41994
TRO	-1.18741	1.35914	-1.7981
BRD3	-1.18934	1.452	-1.584
FLNB	-1.18938	1.23841	-2.30558
HUWE1	-1.19018	1.11087	-1.37573
BCKDK	-1.19027	1.01467	-2.00599
CCNY	-1.19051	1.3289	-2.12787
TANC2	-1.19131	1.00531	-2.0165
ZYX	-1.19178	1.00866	-2.6067
PDLIM7	-1.19315	1.18055	-1.55898
SMAP2	-1.19343	1.08319	-1.82291
SEL1L3	-1.1936	1.27962	-3.49533
CRTC3	-1.19362	1.11519	-1.75479
SIGMAR1	-1.19401	1.13803	-1.82492
HES4	-1.19494	1.49473	-2.30108
PAQR4	-1.19498	1.20117	-1.51662
ZNF544	-1.19751	1.25564	-1.79849
CTBP1	-1.19818	-1.09172	-1.27618
SIGMAR1	-1.19846	1.01023	-1.31123
TPM1	-1.19858	2.53423	-1.32041
COL8A1	-1.19921	1.01109	-1.83107
CLASP1	-1.19947	1.43082	-2.06126
ARHGAP17	-1.19948	1.72363	-2.29223
NAGK	-1.20063	1.17716	-2.23386
SMUG1	-1.20072	1.17921	-2.13848
LOC644162	-1.20257	1.55337	-1.91531
LOC729402	-1.20258	-1.02466	-2.19503
ZNFX1	-1.20279	1.11275	-1.68924
PLOD3	-1.20302	1.10496	-1.95278
MRPS26	-1.20314	1.31663	-1.88527
LOC729841	-1.20403	1.70384	-2.1691
ACVR1B	-1.20404	1.21918	-1.74974
BCL2	-1.20501	1.05985	-1.21761
LOC100128805	-1.2054	1.11539	-1.80623
SEMA3F	-1.20606	1.98924	-1.88078
SYF2	-1.20771	1.06741	-2.04346
ZNF503	-1.20875	-1.01167	-1.40049
ZNF462	-1.20926	1.53933	-1.58137
BHMT2	-1.21034	-1.24846	-1.21478
SPHK2	-1.2104	1.29024	-1.35566
IDH2	-1.21052	1.08406	-1.85867
RN5S9	-1.21078	-1.26831	1.02718
KIAA0319L	-1.21086	-1.02688	-1.68078
PDLIM7	-1.21088	-1.09425	-1.24393
LOC643031	-1.2111	1.71911	-1.28401
LOC653103	-1.21151	1.61924	-1.56411
CPNE1	-1.21186	1.28846	-2.12908
P4HA2	-1.21237	1.92086	-2.22643
RNF40	-1.21305	1.11048	-1.88276
DSTYK	-1.21322	1.0242	-1.70285
LOC283267	-1.21336	1.11508	-1.47342
RCC2	-1.21341	1.44376	-2.84723
RAVER1	-1.21402	1.18395	-1.41248
RASSF4	-1.21483	1.28868	-1.54608
GATAD2A	-1.21504	1.50237	-2.47869
SYT13	-1.21507	1.04647	-1.36773
ADCY6	-1.21539	1.28948	-1.62366
PLEC1	-1.21542	1.06315	-1.40582
POFUT1	-1.21543	1.15485	-1.90317
FTO	-1.21688	1.05406	-1.44329
ZC3H5	-1.21696	2.31486	-1.72333
ASXL1	-1.21762	1.30335	-2.02341
KIAA0913	-1.21819	2.23343	-1.40955
IL10RB	-1.21819	-1.02725	-2.05613
H1F0	-1.21837	1.46569	-2.06152
TPP1	-1.21859	1.16695	-1.72093
C2orf42	-1.21888	1.57447	-1.68042
ROR1	-1.22099	1.25419	-1.09407
ACSS2	-1.22104	1.60074	-1.21261
FLJ20489	-1.22252	-1.02597	-1.29523
FRYL	-1.22273	2.06648	-2.12034
GAS6	-1.2228	1.28816	-2.10851
TEX2	-1.22334	1.06719	-1.97377
NFYC	-1.2239	1.18444	-1.53954
FAM125A	-1.22405	1.0033	-1.88884
ALDH3B1	-1.22463	1.30938	-1.59318
SLC39A3	-1.22527	2.042	-1.80389
CENTG3	-1.22614	2.24596	-1.80773
C7orf26	-1.2267	1.28552	-1.6127
OTUD4	-1.22725	-1.06207	-1.23794
TMUB2	-1.22743	1.10513	-1.69096
AHCTF1	-1.22804	1.1378	-1.27958
HN1L	-1.22873	1.00795	-1.50097
FAM83H	-1.22899	1.13326	-2.53638
FNBP1	-1.22925	1.15762	-1.57462
FSTL3	-1.22958	1.18764	-2.8708
FOXO4	-1.22967	1.24432	-1.45629
C1orf198	-1.22995	1.0512	-1.51199
LOC647886	-1.23014	1.08603	-1.43992
KLHDC4	-1.23043	2.16139	-1.4776
GNA11	-1.23053	1.13512	-1.7105
GLT25D1	-1.2308	1.06061	-3.2371
LOC646195	-1.23188	-1.00802	-2.17276
WDR5	-1.23267	1.0568	-1.73116
PYGL	-1.23351	2.23522	-1.50483
C1RL	-1.23385	1.05467	-1.47635
SEMA4D	-1.23443	1.24739	-1.60741
MYO9A	-1.23443	1.27971	-1.55243
C19orf53	-1.23535	1.24447	-1.79373
DECR2	-1.23542	1.12315	-1.84308
TUBA1A	-1.23583	-1.01257	-2.80871
DUSP6	-1.23627	1.28491	1.01581
KDELR1	-1.23654	-1.04846	-3.09903
ANAPC4	-1.23688	1.1734	-2.57666
XPC	-1.23703	1.30579	-1.57771
SERTAD1	-1.23795	1.09248	-2.03859
SORT1	-1.23854	1.42615	-1.34693
C2CD2	-1.23861	1.45543	-1.5401
PDGFRB	-1.23895	1.43421	-1.20704
EEF2	-1.23934	1.11443	-2.62528
KIAA0528	-1.24097	1.17394	-2.43549
TNIP2	-1.24154	-1.01709	-1.67912
FGFR4	-1.2418	1.03574	-1.73204
MED16	-1.24229	-1.26616	-1.23159
IGFBP6	-1.24339	-1.11219	-1.54953
DAZAP1	-1.24376	1.07908	-1.79655
CRELD2	-1.24438	1.15228	-1.84025
TWF2	-1.24495	1.02043	-2.73486
LOC642357	-1.24526	1.19294	-2.3852
SCARB1	-1.24681	-1.06395	-2.72557
LOC650276	-1.24723	-1.40346	-2.50779
KCTD12	-1.24731	1.24165	-1.3539
TBC1D16	-1.24853	2.30642	-1.93074
NCK2	-1.25099	-1.14641	-2.10957
LOX	-1.25113	-1.17139	-2.4083
WBP5	-1.25117	1.46789	-1.5429
ARID1A	-1.25138	-1.01841	-1.86527
TRIB1	-1.25141	1.84735	-2.48273
HOXA9	-1.25141	1.0841	-2.26873
VEGFB	-1.25143	-1.00763	-1.93317
RGS5	-1.2519	1.00317	-1.23457
HK1	-1.25202	1.24715	-3.273
EIF2B5	-1.25203	2.00011	-1.65036
TMEM118	-1.25213	1.50066	-1.45739
GPX8	-1.2532	1.52048	1.17032
GAPDH	-1.25349	1.03752	-3.15785
LOC100133511	-1.25359	-1.28073	-1.17576
NME3	-1.25366	1.29961	-1.59692
LOC643507	-1.25373	-1.14601	-1.21089
BTN3A2	-1.25417	1.04062	-1.47046
MRTO4	-1.25442	1.00972	-1.75935
FAF1	-1.25453	1.38482	-1.88643
TADA2B	-1.25457	1.93993	-1.22784
RER1	-1.25477	1.08501	-1.86798
POLS	-1.25487	1.35711	-2.07364
LOC731640	-1.2551	1.02745	-1.91176
RXRA	-1.25517	1.30762	-1.61384
RGS17	-1.25544	1.05405	-1.74532
IDS	-1.25547	1.81397	-2.03456
COPS7B	-1.2556	1.12785	-2.2073
ENAH	-1.25791	1.3868	-1.87097
CHPF2	-1.25794	-1.02725	-2.20015
FIG4	-1.25798	1.227	-1.92436
DHCR24	-1.25859	-1.01101	-2.70233
RERE	-1.25877	1.30655	-1.60132
CCNY	-1.25935	1.02216	-2.01518
SNORD3D	-1.25945	-1.01793	-1.09418
U2AF1	-1.25974	1.19522	-2.0234
DPAGT1	-1.26008	1.14068	-1.6681
EXOSC10	-1.26058	1.28592	-2.38774
CX3CL1	-1.26081	2.57774	-1.32826
SEMA4B	-1.26127	1.08366	-2.20159
VPS52	-1.26137	2.33048	-1.52183
C17orf61	-1.26182	-1.15183	-2.6964
COG1	-1.26187	1.05751	-1.35234
RNF216	-1.262	1.12944	-1.49798
KRT80	-1.26294	-1.2142	-1.90295
NAT15	-1.26351	1.12008	-1.62217
LOC653438	-1.26595	-1.00248	-1.422
OCEL1	-1.26688	1.02414	-1.47159
TRPT1	-1.26753	1.12099	-1.98778
OSBPL9	-1.26811	-1.0738	-1.30589
RPL18A	-1.26879	-1.02009	-2.01119
SLC7A1	-1.26903	1.77746	-2.60981
THOC1	-1.2691	1.10336	-2.03373
SLC25A44	-1.26982	1.02984	-1.90292
OCRL	-1.2703	-1.05344	-1.47885
C7orf68	-1.27091	1.09025	-2.51955
C17orf90	-1.27108	1.05477	-2.44029
NT5DC2	-1.27158	1.15052	-1.82457
ALG9	-1.27217	2.17368	-1.54885
SFRS4	-1.2723	1.1886	-2.60774
B9D2	-1.27259	-1.04177	-1.64074
SNRPA	-1.27268	1.05603	-1.81383
MON2	-1.27305	1.09003	-2.05323
FAM13B	-1.2735	1.10537	-2.1194
TMEM189	-1.27356	1.14053	-2.1555
CHMP1A	-1.27403	1.05881	-2.35767
LOC400890	-1.27429	1.01906	-1.72031
LRRC8A	-1.27466	1.09137	-1.34407
SNX33	-1.27496	1.0035	-1.70875
FLAD1	-1.2752	1.19312	-2.2111
GUSBL1	-1.27563	1.31539	-1.62622
CLEC16A	-1.27571	1.0998	-1.62648
LCMT1	-1.27634	1.16034	-2.64181
PRPF19	-1.27702	1.43464	-1.94583
WDR13	-1.27715	-1.05988	-2.80426
GRWD1	-1.27718	1.80403	-2.25606
PRKCSH	-1.27764	1.24154	-1.74759
PACSIN2	-1.27891	-1.06837	-2.93854
SORBS3	-1.27905	1.15713	-1.47034
C19orf60	-1.27908	-1.01694	-1.89293
SEC16A	-1.27926	1.63812	-1.74936
KIAA1267	-1.2799	1.98477	-2.08641
LOC100130919	-1.28024	1.46717	-2.72934
PVRL2	-1.28084	1.09906	-2.69601
REEP5	-1.28101	1.10265	-3.14434
FAM129B	-1.28157	1.12236	-3.22098
ADD1	-1.28189	1.26695	-2.63089
RAB7A	-1.28382	1.11343	-2.94253
TMSB10	-1.28385	-1.32495	-3.35139
EPN1	-1.28399	1.13462	-2.16432
ACP2	-1.28438	1.94769	-2.055
ITGB5	-1.28462	-1.23784	-2.23395
TARBP2	-1.28565	-1.15539	-1.46944
RPS6KB2	-1.28642	-1.03792	-2.31101
NAGLU	-1.28674	-1.0739	-2.16887
CDK5RAP1	-1.28698	1.08865	-2.19962
ADPGK	-1.28719	1.12367	-2.12983
PPDPF	-1.28724	-1.04166	-1.28073
AP2S1	-1.28737	1.00327	-1.70978
VPS8	-1.28791	1.25893	-1.55742
RAPGEF1	-1.28804	1.26375	-1.84262
CHSY1	-1.28837	1.17178	-2.33748
SLC2A8	-1.28856	1.05994	-2.20684
MTF1	-1.28857	1.00866	-1.60655
RBPMS	-1.28899	-1.14687	-1.91412
MYH9	-1.289	1.14746	-2.99929
TPD52L2	-1.28925	-1.01319	-2.77125
SSH2	-1.28944	1.24015	-2.17437
UBR4	-1.28979	1.32479	-2.02624
MRPL55	-1.29077	1.07679	-2.11733
MUC1	-1.29117	1.48252	-2.07316
GLDC	-1.29175	-1.23284	-3.99745
RPS23	-1.29187	1.06718	-1.58093
DUSP22	-1.29265	1.26283	-2.1026
KIAA0194	-1.29278	1.46158	-1.59603
METT11D1	-1.29279	1.03771	-1.73012
ZBTB4	-1.29311	1.02666	-2.24666
RRP7A	-1.29328	-1.03125	-2.03197
QARS	-1.29347	1.40874	-2.19709
L3MBTL2	-1.29372	1.05919	-1.59601
CTSF	-1.29474	-1.09364	-1.71332
LOC93622	-1.29529	-1.03404	-2.2619
SHB	-1.29538	-1.13002	-1.65081
RPS16	-1.29558	-1.12372	-2.61844
FBXW4	-1.29588	1.20135	-1.88983
GLIPR2	-1.29623	1.14959	-2.50276
TUBB2B	-1.29661	1.87662	-2.61471
C1orf86	-1.29752	-1.01515	-1.77176
TCTN1	-1.29849	1.47616	-2.12596
TMEM30A	-1.29853	1.13905	-2.03666
GYPC	-1.29874	-1.25703	-1.29572
EEF2K	-1.29897	1.13671	-1.66234
LPCAT3	-1.29958	1.21295	-1.58159
TFPI	-1.30005	1.37366	-2.15054
ARIH2	-1.30075	1.41593	-1.71223
LOC644063	-1.30086	1.27759	-1.23112
C19orf33	-1.30208	1.32545	-2.59843
SAT2	-1.30209	-1.17059	-2.31779
ALDH18A1	-1.30267	1.30451	-3.62262
LEPROT	-1.30355	1.31028	-2.21813
C16orf35	-1.3048	2.00228	-1.84154
DHRS1	-1.30517	1.07317	-1.70093
MAP3K4	-1.30618	1.11227	-2.28835
DDX56	-1.30649	1.22904	-2.08233
RALY	-1.30656	1.10821	-2.84385
RAB5B	-1.30678	1.07391	-3.37203
ABHD8	-1.3068	-1.00212	-1.66122
NPC2	-1.30693	1.18953	-2.73007
LOC728693	-1.30716	-1.0278	-2.83157
BMP1	-1.30878	1.7661	-1.74247
TNIP1	-1.30895	1.25161	-2.7496
OLFML2A	-1.30896	1.07332	-1.70086
PEBP1	-1.30917	1.02961	-3.26579
TRAM2	-1.30927	-1.00295	-1.64921
ARL3	-1.30935	1.0307	-1.42151
DHPS	-1.30936	2.16456	-1.91757
TTC17	-1.30937	1.37841	-1.54488
PIK4CA	-1.31158	1.93717	-2.01715
FBXW5	-1.3119	-1.00371	-2.03403
NT5DC3	-1.31217	1.08594	-2.84066
KLHL8	-1.3124	-1.22444	-1.32237
MT1A	-1.31292	-1.06395	-4.21491
RAPGEF6	-1.31301	2.25545	-1.70695
RNF44	-1.3133	1.14947	-1.73366
AHI1	-1.31342	2.37054	-1.89277
IPO9	-1.31437	1.05849	-1.46655
DBNL	-1.31449	-1.10455	-2.33533
GTF3C1	-1.31463	1.11567	-1.77285
DUS1L	-1.31497	1.26645	-1.99355
EXOC3	-1.31616	1.01091	-1.57564
RGS4	-1.31625	1.00434	-1.40841
VPS37C	-1.31705	1.08958	-2.22264
GNL1	-1.31798	1.05195	-2.0329
DNAJC4	-1.318	-1.03858	-1.63446
MRI1	-1.31821	-1.01647	-2.06411
PRR11	-1.31826	-1.28567	-1.24259
PRICKLE1	-1.31828	1.70768	-1.09215
FAR1	-1.3185	1.82818	-2.13564
EFHC1	-1.31902	2.40936	-1.54828
DNAL4	-1.3194	-1.00448	-2.03255
TRPC4AP	-1.31961	1.70469	-2.74966
KIAA1967	-1.31962	1.11501	-2.3721
LOC440575	-1.32028	-1.09479	-2.91638
MBOAT7	-1.32046	1.39651	-2.02287
TRIM41	-1.32049	2.12425	-2.13732
TMEM69	-1.32069	-1.07985	-1.30834
KLC1	-1.32091	1.14507	-2.0527
C12orf47	-1.32097	1.10994	-2.31188
CDC16	-1.32145	1.34976	-2.54978
SMARCD1	-1.32249	1.10851	-2.48586
LOC728368	-1.32284	1.01831	-3.60037
LEPREL1	-1.32313	1.18869	-2.48957
ZFAND2B	-1.32345	-1.11353	-2.11853
YY1AP1	-1.32372	2.13724	-1.63665
IRF1	-1.3238	-1.04145	-2.11253
LEPRE1	-1.32429	1.28917	-1.77537
SRC	-1.32442	1.23825	-2.63325
HOXA5	-1.32444	1.19231	-1.52279
ITGB5	-1.32556	-1.242	-3.24244
DGCR6	-1.3257	1.03968	-1.98103
PIGC	-1.32715	-1.01495	-1.31646
HRCT1	-1.32741	2.34025	-1.42741
LOC643387	-1.32803	-1.07933	-2.00419
GUSB	-1.32836	1.07272	-2.36569
WDR41	-1.32856	1.05583	-2.10892
CTPS2	-1.32875	1.21978	-2.278
ADAM15	-1.32907	1.29948	-1.90977
TMEM47	-1.32933	-1.0737	-1.38713
SERTAD3	-1.32979	1.25601	-1.80433
AVPI1	-1.33027	1.23906	-2.06147
SNORA61	-1.33033	1.09111	-1.95545
MAPKAPK2	-1.33084	1.0672	-2.88978
C17orf63	-1.33085	1.02183	-1.93667
WDR37	-1.33089	2.12425	-1.72244
GALNT11	-1.33094	1.17919	-2.93606
NSMCE1	-1.33112	1.53539	-2.28643
ATRN	-1.33298	1.09482	-1.61866
GNB1	-1.33367	1.09188	-4.50052
KCTD2	-1.33561	1.17386	-2.2309
RABAC1	-1.33592	1.0588	-2.62778
FDX1L	-1.33615	1.04783	-2.05899
CCDC77	-1.3365	1.05957	-2.12068
CLIP3	-1.33713	2.44373	-1.32868
SIN3A	-1.3375	1.14804	-1.7399
PTPRF	-1.33767	-1.29977	-3.7979
LHPP	-1.33782	1.09433	-1.73789
SALL2	-1.33794	1.11808	-1.51615
TMEM205	-1.33807	1.31908	-2.19049
GYPC	-1.33811	-1.28288	-1.33892
NDUFB10	-1.33811	1.29571	-2.66272
JMJD8	-1.33811	1.23734	-2.03159
CYBRD1	-1.33836	-1.0708	-1.54771
TSPAN4	-1.33906	1.11999	-2.14927
LOC728782	-1.33907	-1.06544	-2.85781
ZNF593	-1.33971	1.57316	-2.16679
PRPF3	-1.34061	1.49457	-2.06291
GARNL4	-1.3407	1.69023	-2.06436
KDM5B	-1.3412	1.92507	-2.70281
RPS19	-1.34133	1.05834	-2.58865
NXF1	-1.3424	1.60771	-2.22957
ZC4H2	-1.34245	-1.06552	-1.50643
UNC45A	-1.34249	1.71703	-2.15128
RAB3GAP1	-1.34272	1.09199	-2.23835
SLC16A5	-1.34287	1.30614	-1.55617
LOC151162	-1.34309	1.15007	-2.18765
RPS24	-1.34311	-1.03075	-2.95376
FOXK1	-1.34321	1.09179	-2.13486
LOC731954	-1.34393	1.02558	-1.48964
RNF123	-1.34404	1.14457	-1.45717
LIG1	-1.34409	1.12432	-1.77888
ABLIM1	-1.34409	1.23754	-3.11557
LOC100129141	-1.34445	-1.12091	-2.48394
UQCC	-1.34456	1.65321	-2.13375
TMEM184B	-1.34488	1.13064	-2.24707
PAXIP1	-1.3452	1.1471	-1.82753
SHMT2	-1.34597	1.30734	-2.11482
POLD2	-1.34616	-1.05112	-2.96726
WBP2	-1.34658	1.11755	-2.41502
XPO6	-1.34694	1.89191	-2.5708
ATOX1	-1.3472	-1.2594	-3.18165
PAFAH1B3	-1.34775	1.47029	-1.43827
SUMF2	-1.34821	1.15705	-1.97627
GSDMD	-1.34887	1.63195	-1.95196
ZNF532	-1.34892	2.19146	-1.74606
SERTAD2	-1.3493	1.15171	-2.9444
OGT	-1.3496	1.12415	-3.65853
MGC57346	-1.34966	1.05368	-1.68068
ABR	-1.35058	1.26066	-3.56
C1orf133	-1.3506	1.06956	-1.50645
WDR60	-1.35083	1.95031	-2.12517
SFRS6	-1.35098	1.07994	-2.99235
U2AF2	-1.35122	1.26002	-2.6419
TP53BP1	-1.3513	1.07347	-1.7592
F8A1	-1.35169	-1.0005	-1.75422
CLDN2	-1.35173	2.29784	-1.44983
S100A6	-1.35187	-1.04414	-2.70211
NT5C2	-1.35214	1.06051	-2.13855
PVRL2	-1.35336	-1.19986	-1.54191
ZYX	-1.35368	-1.02778	-3.18091
C14orf159	-1.35382	1.16735	-1.6483
UGCG	-1.35386	1.23681	-2.07334
ST7	-1.35455	1.03363	-1.66459
LOC391777	-1.35523	1.03307	-2.21113
NPEPL1	-1.35662	1.38752	-1.99529
SCNM1	-1.35814	-1.17889	-1.44566
ADCY6	-1.35838	1.4639	-2.13617
RPL14L	-1.35904	1.1874	-2.31677
ZMIZ1	-1.35907	1.33525	-1.75731
LOC400027	-1.35976	1.15429	-2.06769
TAF15	-1.36003	1.8326	-2.05767
TMEM185A	-1.36023	-1.00451	-1.83664
C12orf10	-1.36035	1.28903	-2.42915
UROS	-1.36053	1.17224	-2.50699
CTDSP1	-1.3606	1.04684	-2.19874
LOC255783	-1.3608	1.79478	-1.61844
P4HTM	-1.36118	2.27781	-1.59862
LOC341315	-1.3624	2.12905	-1.62291
METTL1	-1.36248	-1.00893	-2.2818
SNX11	-1.36275	1.03101	-2.13178
MRRF	-1.36277	1.14055	-1.62094
WASF2	-1.36333	-1.00533	-2.26456
WDR42A	-1.36334	1.29147	-1.70351
HNRNPA2B1	-1.36359	1.87811	-2.13875
SETD3	-1.3636	1.12768	-2.70699
MPRIP	-1.36366	1.18161	-2.03469
SRF	-1.36381	1.25401	-2.44397
FLNC	-1.36383	-1.11927	-1.39852
ZC3H4	-1.36394	1.32916	-1.71661
MRPS21	-1.36473	1.40368	-1.58668
PTPRE	-1.36578	1.06018	-1.5774
NDUFA10	-1.36643	-1.19144	-2.3235
SCAMP3	-1.36651	1.06721	-2.21597
SNAPC2	-1.36656	-1.07675	-2.01374
CHRAC1	-1.3666	-1.09811	-1.53463
OGFOD1	-1.36768	-1.1059	-1.43411
FAM120B	-1.36819	1.31136	-2.35387
TSPAN31	-1.36857	1.65304	-2.24601
RAGE	-1.36891	1.46149	-1.65201
SRPR	-1.36944	1.10713	-1.72225
BAIAP2L1	-1.36957	-1.01177	-2.84619
RRAGB	-1.36959	1.49169	-2.58099
SFXN4	-1.36965	1.04477	-2.31372
CSTF3	-1.36971	2.16645	-2.00178
NEO1	-1.36983	1.02959	-1.83566
BIN1	-1.37	1.44329	-3.01482
SLC35C2	-1.37057	1.47151	-1.72754
TNPO1	-1.37159	1.15625	-2.10694
TUBG1	-1.3722	-1.13739	-1.46973
NUPL2	-1.37224	2.0007	-1.90263
ENG	-1.37235	-1.14568	-1.44397
RPL18	-1.37249	1.11866	-2.34272
LOC647276	-1.37271	-1.1606	-4.81082
TMEM9B	-1.37272	1.02536	-2.3144
STAT3	-1.37299	-1.17607	-1.43731
BAT2	-1.373	-1.08641	-1.39788
SLTM	-1.37405	1.0555	-2.10444
C20orf11	-1.37446	1.1181	-2.54234
COL6A2	-1.37471	-1.2674	-1.48772
MTMR11	-1.37481	1.51481	-2.08663
WIBG	-1.37586	1.87642	-2.02082
SCNM1	-1.37591	-1.32997	-1.3189
HERC4	-1.37611	1.11145	-2.04434
UBXN6	-1.37686	-1.04572	-2.18586
PHF20	-1.37752	-1.22229	-1.33343
PPRC1	-1.37781	2.10237	-1.7081
PSEN2	-1.3783	1.15315	-1.94727
TESK1	-1.37857	1.0332	-1.58282
GYG2	-1.37859	1.01628	-1.52784
PPFIBP1	-1.37896	-1.13556	-1.4749
SLC20A1	-1.37901	-1.03357	-2.31843
COL17A1	-1.37953	1.185	-1.9212
PPM1G	-1.38002	1.31764	-2.58985
HNRPUL1	-1.3802	1.09019	-1.71062
ANKLE2	-1.38104	1.59392	-2.49839
DNM3	-1.38157	-1.09496	-1.33742
YIF1B	-1.38185	-1.01316	-2.27936
PAF1	-1.3827	1.32451	-1.79269
LOC441019	-1.38311	-1.36291	-1.59303
SH3PXD2B	-1.38343	1.33226	-1.91814
HMOX1	-1.38349	-1.21868	-1.84662
DOCK1	-1.38383	1.04203	-1.46429
LOC440311	-1.3842	-1.07397	-1.58684
PAEP	-1.38502	-1.80171	-1.2395
HIF1AN	-1.38532	1.24754	-1.79926
AP3D1	-1.38572	1.05403	-1.84797
STX2	-1.38606	1.13202	-3.07257
RPLP1	-1.38614	1.67352	-2.00876
NXN	-1.38619	-1.10675	-2.67634
CAPZB	-1.38632	-1.06599	-2.17678
TCF2	-1.38691	1.39531	-2.05001
AP1M1	-1.38701	1.33138	-1.84372
APTX	-1.38732	1.14394	-2.10761
RAB24	-1.38765	1.07349	-2.31345
ASNS	-1.38768	1.89063	-2.2549
MRPS6	-1.38776	-1.40407	-3.49573
RAI14	-1.38786	-1.08899	-3.57734
HSPA5	-1.38791	2.06357	-1.56858
PUS1	-1.38809	1.37793	-2.27992
HBA2	-1.38834	3.11394	-1.4423
MAPRE2	-1.38853	2.08299	-2.01669
SR140	-1.39066	1.21344	-1.90862
HSPB1	-1.39082	-1.18033	-4.08482
B3GALT6	-1.39094	1.24787	-1.66111
PDLIM1	-1.39106	-1.29595	-2.28909
SH3BP4	-1.39136	-1.02536	-2.53725
KIFC1	-1.39177	1.1729	-1.5156
C17orf97	-1.39258	1.05347	-1.56746
LUZP1	-1.39259	1.06882	-2.34804
LOC653737	-1.39309	-1.09159	-2.78431
FEM1A	-1.39347	1.31627	-1.52046
PPP2R2D	-1.39362	1.23863	-1.8606
ARHGAP1	-1.39422	1.05617	-2.75537
DMTF1	-1.39422	1.88624	-2.21733
PNKD	-1.39429	-1.061	-1.79801
RABGGTB	-1.39548	-1.17369	-2.00721
TSPAN9	-1.39566	1.09672	-1.85616
REXO4	-1.39606	1.88232	-1.99733
CD63	-1.39614	1.00619	-3.45815
C1orf77	-1.39631	1.03247	-2.81151
SULT1A1	-1.39651	1.41216	-2.67112
TYSND1	-1.39682	1.05862	-2.24292
DENND5B	-1.39687	-1.28324	-1.33299
GRB14	-1.39752	2.32509	-2.00985
ZC3HAV1	-1.3976	-1.29171	-2.98002
LOC729495	-1.39771	-1.05118	-1.65572
FAM189B	-1.39807	1.06405	-2.88354
EPHX1	-1.39845	1.3897	-1.39637
FHOD3	-1.39861	1.37942	-1.9041
HMGCR	-1.39863	1.55222	-2.67908
ANKFY1	-1.39868	1.10471	-2.50492
RETSAT	-1.39904	-1.20674	-1.53603
TM7SF2	-1.39913	1.2203	-1.89659
FAM111A	-1.40024	1.29123	-2.51141
DHCR7	-1.40035	1.94413	-1.95414
SLC4A7	-1.40055	-1.2361	-2.64199
CCDC14	-1.40144	1.47255	-2.21552
RER1	-1.40285	1.28715	-1.75143
PKM2	-1.40306	1.0078	-2.88671
PHLDA3	-1.40321	-1.17185	-2.20358
MTX1	-1.40395	1.06041	-2.44183
GALNT10	-1.40412	-1.05369	-1.39304
FRAP1	-1.40439	1.13126	-1.77181
SDCCAG3	-1.4046	1.38636	-2.07622
RRP12	-1.40496	1.05134	-2.19105
POLR3H	-1.4051	1.14633	-1.52174
FBXO21	-1.40573	-1.17302	-1.39218
EIF4G1	-1.40587	1.02227	-2.82891
NOMO1	-1.40611	-1.2277	-2.41844
TTC15	-1.4065	2.11889	-1.86959
CSK	-1.40718	-1.02858	-2.49931
PDIA3P	-1.4078	-1.44682	-1.42379
TRPM8	-1.40837	-1.23513	-2.14825
ASF1B	-1.40871	1.14543	-1.89688
DPM3	-1.40924	-1.03122	-1.65913
CYFIP2	-1.40933	-1.09604	-1.58845
NUAK1	-1.40937	1.29949	-1.99748
CPNE8	-1.4095	1.60983	-2.36698
ZNF7	-1.4095	-1.07356	-2.21216
HPS1	-1.41034	-1.0845	-1.69572
TMEM219	-1.41059	1.04552	-2.38767
GPR177	-1.41216	-1.2342	-1.33946
PDPK1	-1.41226	-1.37523	-2.25343
TBC1D2B	-1.4137	1.00238	-2.03109
UBL4A	-1.41392	1.06846	-1.72072
SGSH	-1.41393	1.65648	-2.2465
SDAD1	-1.41394	1.12088	-2.75491
DUSP22	-1.41412	1.06947	-2.15404
PLSCR3	-1.41524	1.50527	-3.14278
ADAM15	-1.41629	1.34444	-1.94294
CYTSA	-1.41637	1.05799	-2.25127
PFN1	-1.41688	-1.15534	-2.40251
VPS72	-1.41759	-1.17393	-1.86262
RNF220	-1.41826	1.15837	-2.27743
TRAPPC1	-1.41882	1.05254	-2.22859
SQSTM1	-1.41897	-1.10306	-3.59102
DHX33	-1.41931	1.0895	-1.75258
EWSR1	-1.41967	1.08566	-2.80591
TRIM26	-1.41976	1.87807	-1.57574
DHPS	-1.41988	-1.00032	-1.852
C1R	-1.42	-1.19591	-1.37156
ZBTB20	-1.42022	2.1327	-1.67089
FGFR4	-1.42103	1.54335	-1.7434
C10orf58	-1.42111	-1.28442	-1.39068
CBS	-1.42139	1.17316	-1.743
N-PAC	-1.42218	-1.18693	-1.84362
IRF2BP2	-1.42223	-1.05978	-1.55708
CMTM7	-1.42257	1.22837	-1.63406
PQLC1	-1.42259	-1.13586	-2.66208
RAB7L1	-1.42277	-1.64855	-1.33822
C6orf106	-1.42402	1.04087	-2.08555
PDPR	-1.42438	1.09362	-1.48281
C10orf57	-1.42505	-1.00785	-1.66281
WDR8	-1.4259	-1.04461	-2.46291
CDC2L6	-1.42663	1.27899	-1.89416
SMG7	-1.42678	1.11525	-2.43818
ARHGAP24	-1.42743	-1.13715	-1.49305
ADD1	-1.42765	1.03111	-1.71044
DVL2	-1.42772	-1.02944	-2.06639
IRS2	-1.42782	-1.21708	-1.59799
KCTD20	-1.4287	-1.27619	-1.33372
RPL13L	-1.42885	-1.18696	-2.02141
KIAA0174	-1.42916	1.21746	-3.04856
PCBP2	-1.42919	-1.0033	-5.42037
EXOC7	-1.42981	1.71136	-2.66796
PPIC	-1.43058	-1.12076	-2.32889
FHL3	-1.43068	-1.07735	-1.87854
IRX5	-1.43092	2.1159	-1.34043
HIST1H2BD	-1.43102	1.01981	-1.68811
PDCD6IP	-1.43107	-1.10323	-1.73662
PMM2	-1.43108	-1.10326	-2.5358
ZMYND19	-1.43109	1.39583	-1.84551
CARKD	-1.43137	1.10615	-2.1082
LRRC14	-1.43174	1.14485	-1.86001
CDK9	-1.43179	1.14651	-1.98715
STK4	-1.43214	1.29574	-2.15167
VPS28	-1.43342	1.14164	-2.63904
DNAJC12	-1.43455	-1.09771	-2.02331
CCNK	-1.43467	1.01321	-2.27541
USF2	-1.43479	1.12466	-1.6942
MID1	-1.43511	1.27927	-1.46884
NDST1	-1.43516	-1.06858	-2.20743
CYB561	-1.43518	1.02548	-1.52204
BCAR1	-1.43525	-1.10426	-2.40393
CBX4	-1.43555	-1.10579	-1.7484
JMJD8	-1.43576	1.24521	-2.18047
TSPAN14	-1.43611	1.03977	-2.09706
HMGB3	-1.43641	-1.01194	-1.50164
MPV17	-1.43644	-1.03429	-1.96446
FVT1	-1.43672	-1.09811	-2.19881
FLJ22536	-1.43679	1.26047	-1.67683
LYRM2	-1.43737	-1.26329	-1.36152
ACTA2	-1.43826	-1.06126	-1.92321
FCGRT	-1.43833	-1.11679	-2.19963
POLR2H	-1.43854	1.09407	-3.50811
WSB2	-1.43874	1.80027	-2.18264
STK25	-1.43883	1.69567	-2.26899
PFDN6	-1.4392	1.13125	-1.89141
TRIM25	-1.43931	1.22593	-1.85326
SUMF1	-1.43963	-1.21036	-2.29605
DGUOK	-1.43987	1.01958	-2.83884
LOC729148	-1.44002	1.01784	-3.4806
PLEKHM2	-1.44067	1.72378	-2.32964
LASP1	-1.44083	-1.00724	-3.52937
LAMA1	-1.44131	1.02846	-1.58217
CCNO	-1.44187	-1.24768	-2.77746
CYTH1	-1.44187	-1.02774	-2.06087
C22orf30	-1.44195	2.0402	-1.96033
TSC22D2	-1.44215	1.03361	-2.5707
SLC41A3	-1.44226	1.09744	-1.97013
ANKRD10	-1.44269	1.13631	-2.19121
SS18	-1.4436	-1.10957	-2.0833
RBM15	-1.44381	-1.1712	-2.29775
C14orf4	-1.44394	-1.00496	-2.65299
LOC728661	-1.44401	1.21916	-2.76964
ISG15	-1.44432	-1.12096	-2.02436
SFRS7	-1.44435	-1.21234	-2.38795
USF2	-1.44485	-1.32139	-1.49893
RPS28	-1.44485	1.04831	-2.82861
FAM65A	-1.44497	1.20847	-1.80568
RSRC2	-1.44501	1.06222	-2.24418
REPIN1	-1.44527	1.16446	-3.34067
CREBBP	-1.4454	1.03455	-1.70799
ADAT1	-1.44548	-1.12466	-1.31775
SECISBP2	-1.44602	1.12281	-1.93434
H2AFY	-1.44608	1.88805	-1.54197
SLC7A5	-1.44635	1.47815	-2.33626
PARL	-1.44639	1.02058	-3.01084
ARL6IP4	-1.44652	-1.08054	-2.16571
SNTB1	-1.4467	-1.39746	-2.5226
IQCK	-1.44679	-1.09133	-1.58971
NGRN	-1.44724	-1.21649	-1.47332
SMARCC2	-1.44741	1.24629	-1.53441
EFHD2	-1.4482	-1.13154	-3.02052
DBNL	-1.44831	-1.02499	-2.50773
PYCR2	-1.44835	-1.0739	-2.65664
COX4I1	-1.44982	-1.00923	-2.78978
PTPRM	-1.45057	-1.05221	-1.99807
EML1	-1.45081	-1.24531	-2.54907
ARHGAP23	-1.45094	1.1297	-2.04246
ALDH3A2	-1.45098	-1.04383	-1.63774
CDKN2AIP	-1.45106	-1.09238	-1.19477
FAM44B	-1.45142	-1.16883	-2.85477
RP9	-1.45195	1.11416	-2.0508
SH3PXD2A	-1.4531	1.31388	-2.00131
NUDT14	-1.45328	-1.0533	-1.9021
PSMD3	-1.45341	-1.09182	-1.64472
IKBIP	-1.45351	-1.34461	-2.04999
CSRNP2	-1.45387	1.94132	-2.27901
FAM176B	-1.45396	1.64401	-2.06009
RBM17	-1.45416	1.11819	-2.51597
SFRS14	-1.45419	1.55849	-2.37063
FAM98A	-1.45466	-1.16144	-2.08282
NOMO1	-1.45554	-1.059	-1.60932
C12orf32	-1.45627	-1.16567	-1.62385
VPS41	-1.45658	-1.11199	-2.62899
TFB1M	-1.45736	2.28372	-1.37281
SEC22B	-1.45737	-1.07928	-2.27568
PHCA	-1.45759	1.07193	-2.01784
ZNF275	-1.45801	1.1243	-1.78942
CDK5RAP2	-1.45879	1.52458	-1.89781
CCNI	-1.45909	-1.17454	-3.58025
UPF3A	-1.45913	1.03152	-2.01024
RPN2	-1.4596	1.9236	-2.07305
TCEAL3	-1.46039	1.17078	-2.37231
RNASEN	-1.4607	2.2693	-1.74138
GPS2	-1.46173	-1.13055	-1.79416
KIAA0182	-1.46178	1.4369	-1.94458
LOC727984	-1.46218	1.01061	-2.01674
KIAA1797	-1.46221	-1.10665	-1.74612
LAMA5	-1.4624	1.61681	-1.70807
CAPG	-1.46252	-1.1593	-2.48049
GPR177	-1.4627	-1.20666	-1.47432
DNM1L	-1.4629	-1.22355	-1.43275
SCYL1	-1.46304	1.36747	-2.07134
RBM25	-1.46317	1.31898	-2.06988
CHFR	-1.4636	1.20616	-2.8469
MT1X	-1.4636	-1.33422	-1.87191
FAM195B	-1.46411	1.24961	-3.06305
DDA1	-1.46445	1.0234	-2.91036
CXXC5	-1.46471	1.4723	-3.41282
CAPZB	-1.46499	-1.08308	-2.33469
PIGM	-1.46506	-1.0695	-1.76005
ARHGEF7	-1.46511	1.7284	-2.59484
EIF2B4	-1.46564	1.20324	-2.09284
MRC2	-1.46583	-1.07475	-1.59438
TRIM4	-1.46623	-1.26768	-2.31515
SIGMAR1	-1.46731	-1.18898	-1.5955
GANAB	-1.46789	-1.01068	-2.85689
Magmas	-1.46831	-1.02682	-2.79365
RAC2	-1.46879	-1.11905	-2.16391
HARS2	-1.46905	1.74797	-2.40598
C19orf60	-1.46959	1.17462	-1.86337
MTX1	-1.4703	-1.2725	-1.47458
CHMP2A	-1.4714	-1.1757	-1.44679
LYRM1	-1.47142	-1.27636	-2.6878
CBX5	-1.47164	-1.023	-1.5989
C11orf67	-1.47177	-1.09713	-1.54106
TRRAP	-1.47326	1.76584	-2.10313
BLVRA	-1.47331	-1.12505	-2.33667
LOC100134504	-1.47356	-1.4149	-2.74466
VPS37B	-1.474	1.26026	-2.09492
ATP6V1F	-1.47522	-1.08471	-3.26757
LOC729406	-1.47646	-1.07276	-3.57666
C21orf33	-1.47662	-1.18986	-2.63216
CS	-1.47737	-1.28026	-1.5051
ELP2	-1.4774	1.02167	-2.28857
PARL	-1.47758	-1.04838	-2.92943
LCMT1	-1.47774	-1.24373	-1.5378
PDXK	-1.47801	1.59528	-2.34091
CDIPT	-1.47821	1.54188	-2.23955
PCCA	-1.47833	-1.05252	-1.75553
ARD1A	-1.4791	1.04274	-2.18854
ARHGAP21	-1.47989	1.22204	-2.86435
GPRC5C	-1.48009	-1.02769	-2.35759
PHF11	-1.48019	1.07618	-2.15851
SERPINE1	-1.48049	-1.99996	-3.01413
FAM84B	-1.48049	-1.0283	-1.45945
CREB1	-1.48115	1.18191	1.11071
TAPBP	-1.48136	1.16386	-2.43603
RAB2B	-1.48143	1.27635	-2.16003
LOC100134648	-1.48145	1.28534	-1.62273
MCRS1	-1.48203	1.13176	-2.55825
C9orf58	-1.48215	1.03247	-1.70707
TTPAL	-1.48254	-1.13025	-2.03041
AATF	-1.4832	-1.07441	-2.38361
BBS2	-1.48321	1.75854	-2.08492
TRPC1	-1.48353	-1.02987	-3.06125
NUP62	-1.4838	-1.00088	-3.18918
USP3	-1.48612	1.04042	-2.66739
NR2F2	-1.48622	-1.50376	-2.40455
ATF4	-1.48672	1.07498	-3.66616
PDXP	-1.48672	-1.01582	-2.06016
PPP1R16A	-1.48739	1.64255	-2.37324
EGLN2	-1.4877	1.0819	-2.1906
STX16	-1.48783	1.20438	-2.60057
P4HB	-1.48806	1.09387	-3.34118
MTP18	-1.48901	1.6989	-2.47992
TRAPPC3	-1.48903	1.22351	-2.65761
EIF2B4	-1.48915	1.14391	-2.10812
LYN	-1.48975	-1.32263	-2.14096
ARPC3	-1.49014	1.11922	-1.67128
SLC35A4	-1.49028	2.26382	-1.85845
MGC3731	-1.49043	1.17864	-1.79904
APBB1IP	-1.49078	-1.16821	-1.697
WDR4	-1.49079	-1.15771	-2.41071
PRKCDBP	-1.49097	1.27465	-2.84959
ZNF250	-1.49109	-1.09348	-2.21272
RNU1F1	-1.49247	-1.04696	-1.32183
TPM4	-1.49326	-1.32044	-1.46601
PPME1	-1.49478	1.32481	-2.4844
LOC390557	-1.49504	1.00008	-2.95727
RUNDC1	-1.49505	-1.03295	-1.8527
ARGLU1	-1.49512	-1.07722	-4.29141
ZBED5	-1.49557	1.85592	-2.87411
LOC728811	-1.49559	-1.11925	-2.90464
C15orf48	-1.49568	-2.31698	-1.6764
ERICH1	-1.49574	1.62127	-2.23116
CYBRD1	-1.49579	1.0829	-1.97923
MBTPS1	-1.49614	1.04416	-1.83773
MIER1	-1.49621	-1.02893	-1.99446
CAMK2G	-1.49639	1.0019	-2.38038
UBE2C	-1.49654	1.13874	-3.25418
ZBTB22	-1.49676	1.63611	-2.06745
ACTR1A	-1.49693	1.57861	-2.30949
SLC4A2	-1.49735	-1.06739	-2.61143
SERTAD4	-1.4976	2.10863	-1.48218
BAZ1B	-1.49787	1.06479	-2.35164
UPF2	-1.49792	1.06375	-2.85972
CTCF	-1.49814	1.30408	-1.65004
LAMB1	-1.49838	-1.0575	-2.25069
PEX16	-1.49896	-1.08086	-1.90292
PCNXL3	-1.49958	1.19807	-2.08623
JUP	-1.49984	1.34448	-3.83931
BNC2	-1.49986	-1.01713	-1.63613
BTBD6	-1.50009	1.07957	-2.29019
C3orf21	-1.50039	1.15456	-1.79726
TMBIM6	-1.50071	1.00143	-5.0322
SNHG7	-1.50075	-1.14323	-1.78167
PSME3	-1.5009	-1.07946	-2.26297
AIF1L	-1.50115	1.42355	-3.35923
CNOT6	-1.5015	1.02834	-1.8145
GMPPA	-1.50217	1.83324	-1.89608
CCDC102A	-1.50217	-1.05145	-1.60549
DYRK2	-1.50243	-1.0192	-2.00916
LOC91561	-1.5028	-1.06655	-2.56075
B3GNT6	-1.50378	-1.20367	-1.55594
ETS1	-1.50404	1.05958	-2.14186
LOC390345	-1.50409	1.38476	-2.54865
R3HCC1	-1.50521	-1.05583	-2.03541
PPP2R2A	-1.50577	-1.23466	-2.4626
CAPRIN1	-1.506	-1.21688	-1.54551
TBCB	-1.50604	1.02391	-3.31534
THOC5	-1.50605	1.80348	-1.74821
WDFY1	-1.50607	-1.38252	-3.58894
RRAS	-1.50634	-1.03013	-2.23915
COL4A5	-1.5066	1.36687	-2.27568
UBR5	-1.50667	1.02284	-2.01174
LOC401076	-1.50682	1.37653	-2.0412
EIF3B	-1.50738	1.53462	-2.33425
ABHD10	-1.50753	-1.01561	-2.29572
RAB11FIP1	-1.50763	1.09078	-2.42089
DDAH2	-1.50781	1.35265	-1.8527
AKR1C4	-1.50787	-1.25742	-1.45096
RBM9	-1.50802	1.19105	-1.79163
NUP214	-1.5082	1.38414	-1.77322
TPR	-1.50874	1.59887	-2.12739
P4HA2	-1.51007	-1.06341	-2.79601
LOC440595	-1.51134	-1.19748	-2.17668
PLA2G15	-1.51169	-1.01654	-2.01948
ITPA	-1.5118	-1.01375	-2.74092
LOC146517	-1.51181	1.05742	-2.2237
CCDC127	-1.51207	-1.10545	-1.63207
SENP2	-1.51265	-1.25907	-1.71996
SLC5A6	-1.51341	1.06338	-2.08388
GPR137	-1.51386	1.17805	-1.51192
SCRN1	-1.51412	-1.00357	-2.61973
TPST2	-1.51522	-1.37321	-2.49922
C10orf35	-1.51533	-1.08771	-2.51712
TMEM134	-1.51576	1.00012	-2.53097
STAT1	-1.51597	1.36001	-3.22537
SPRY1	-1.5164	-1.07391	-1.54516
CENPF	-1.51725	1.29585	-2.07969
PCMTD1	-1.51782	-1.10633	-2.71714
COL14A1	-1.51963	-1.05744	-1.48348
PCYOX1	-1.52035	-1.18027	-1.59438
MRPL38	-1.52041	-1.06762	-2.62698
GUCY1A3	-1.52049	-1.06346	-1.53309
CD74	-1.52067	-1.03313	-1.48693
BTAF1	-1.52094	1.09335	-2.65759
PPP2R5A	-1.5212	-1.41061	-2.32956
LOC729279	-1.52178	1.20112	-3.01031
NUDT3	-1.5223	1.12321	-2.01348
DCUN1D4	-1.52301	-1.15805	-2.8457
EARS2	-1.52312	-1.13255	-1.65821
GAL3ST1	-1.52372	-1.2673	-2.82196
XYLT2	-1.52453	1.12433	-2.08511
CSPP1	-1.52457	-1.17287	-2.44013
CCND3	-1.52513	1.06561	-2.04622
PPFIA1	-1.52522	2.04805	-2.38963
TMEM131	-1.52537	-1.1281	-2.01086
C19orf56	-1.52552	1.04707	-2.87249
GCC1	-1.52573	-1.08005	-2.0056
UBAC2	-1.52584	1.68095	-2.94664
LCN2	-1.52611	-1.08242	-1.99315
ELOF1	-1.52648	1.03316	-1.83591
MRPL2	-1.52678	1.84058	-1.93294
QTRTD1	-1.52709	-1.11673	-1.93344
LOC347292	-1.52711	-1.06806	-2.56284
ASB8	-1.52822	-1.36592	-2.00225
INSIG2	-1.52832	-1.23317	-2.00148
ERAP2	-1.52853	-1.28269	-1.44805
ERCC1	-1.52896	-1.13003	-2.33093
QSOX2	-1.52938	1.03535	-1.91629
RING1	-1.5294	1.30021	-2.16167
KLF11	-1.52995	1.4391	-2.74213
TST	-1.52998	1.41102	-3.12284
KPNA1	-1.52999	-1.16437	-2.18784
LCOR	-1.53009	-1.09946	-2.03703
MYL6	-1.53035	-1.2358	-3.31013
PRMT2	-1.53063	-1.16402	-2.5147
PMF1	-1.53191	-1.34949	-1.61768
KIAA0146	-1.53209	1.62233	-2.19263
KLHL8	-1.5333	1.21255	1.15674
SRM	-1.53348	-1.05593	-2.02444
MAP4K2	-1.53352	1.15756	-2.02185
RHBDD2	-1.53365	1.3256	-1.94597
CARD10	-1.53411	1.10656	-1.89116
INO80D	-1.53479	-1.07524	-2.24405
UBE2L6	-1.5356	-1.0439	-2.5798
CNN2	-1.53576	1.08384	-1.65506
WBSCR22	-1.53653	1.06935	-2.87139
HNRPUL2	-1.53674	1.19647	-1.989
LOC643384	-1.5375	1.09788	-2.31308
YY1	-1.53754	-1.3764	-2.02871
ZDHHC12	-1.53759	1.10059	-1.78138
S100A3	-1.53832	1.83396	-2.18851
CTSC	-1.53872	-1.12775	-1.43308
LARP6	-1.53897	-1.17213	-2.37562
MAP2K2	-1.53905	1.06137	-2.72526
AKAP12	-1.53936	-1.56367	-1.80668
MRPL35	-1.53958	1.06602	-1.79991
ZNF746	-1.53973	1.97447	-2.16315
RFWD2	-1.53989	-1.0114	-2.54368
PYCR1	-1.54009	-1.17747	-2.7601
RAD51C	-1.54081	-1.2121	-1.48391
FAM57A	-1.54106	1.02475	-2.52683
ANGEL2	-1.5411	-1.0856	-2.96407
TYW1B	-1.54149	-1.00117	-2.15257
TRIM47	-1.54242	1.07704	-2.02186
CAPN1	-1.54252	-1.1654	-2.46745
WDR33	-1.54334	1.05826	-2.06767
C16orf75	-1.54381	-1.031	-1.97625
CTTN	-1.54386	1.58497	-3.11674
PTBP2	-1.54392	-1.02601	-2.08477
GNS	-1.5443	1.04494	-3.47744
C14orf43	-1.54471	1.04909	-2.27546
IQCB1	-1.545	1.01353	-2.02161
NDRG3	-1.5454	-1.02881	-2.02188
RPRC1	-1.5457	1.17749	-3.09352
E2F4	-1.54634	-1.06122	-2.36932
TFIP11	-1.54704	1.83154	-1.78862
PSMB10	-1.54749	1.00692	-2.40442
YME1L1	-1.54764	-1.24098	-1.70054
USP14	-1.54771	-1.396	-1.62164
PIP4K2C	-1.54855	-1.02959	-2.14749
ASCC2	-1.54889	2.09676	-1.92327
CECR5	-1.5492	1.00037	-2.15834
SCARB2	-1.54945	-1.10719	-4.12961
HCFC1	-1.54961	1.03066	-2.64506
VLDLR	-1.54984	-1.12856	-1.75593
COMMD1	-1.55017	1.01779	-2.33806
MMS19L	-1.55072	-1.07002	-3.33805
TPM4	-1.55119	-1.24895	-1.62888
PLEKHA2	-1.55157	-1.21456	-2.37314
ICAM1	-1.55194	-1.08117	-1.7023
SERPINH1	-1.55221	1.93629	-1.83085
EIF3E	-1.55225	-1.10216	-2.14926
NEK11	-1.55256	-1.0958	-2.20906
TMEM41A	-1.55259	-1.25247	-1.45198
KANK1	-1.55264	-1.08299	-1.99947
ZNF395	-1.5531	1.07846	-2.06868
CITED4	-1.55391	1.17075	-1.44029
SEC31A	-1.55413	1.16312	-1.98143
SUPT5H	-1.55537	1.67972	-2.28116
PTGDS	-1.55559	-1.45438	-1.77833
ABI2	-1.55563	-1.26636	-1.99178
MLEC	-1.55581	1.13827	-2.85432
CENPB	-1.55588	1.15779	-2.46451
ZNF185	-1.55593	-1.00467	-1.6745
SLC39A4	-1.55626	-1.20284	-1.76909
MAL	-1.55652	2.01881	-1.54787
LOC100129158	-1.55697	-1.05113	-5.15866
UGT2B17	-1.55859	1.76189	-2.04772
DUSP23	-1.55886	-1.2273	-4.07956
FOXM1	-1.55918	1.07469	-1.95808
CANX	-1.55944	-1.16472	-2.69783
LOC730316	-1.5596	1.58253	-1.95505
C7orf47	-1.56015	-1.04632	-2.01034
MTA3	-1.56019	1.2409	-2.10061
SMAD3	-1.56047	1.26293	-2.0632
PNMA2	-1.56052	-1.31353	-2.09307
PREP	-1.56076	1.0175	-1.92681
ZCCHC14	-1.56179	1.988	-2.05227
FAM104A	-1.56212	1.1046	-2.2969
SLC25A43	-1.56219	-1.19311	-2.16931
OSBPL1A	-1.56255	1.05949	-1.67078
ALG3	-1.56257	1.00706	-2.31477
LRRFIP2	-1.56309	-1.02289	-2.00101
ERCC3	-1.56337	1.09685	-2.00342
TM9SF3	-1.5634	-1.01497	-2.64418
RNPEP	-1.56374	1.22421	-2.5203
ZBED1	-1.56393	-1.13277	-1.93671
ZZZ3	-1.56394	-1.25998	-2.22381
HES6	-1.56406	-1.15527	-1.77119
DHX40	-1.56411	-1.16188	-1.58995
ZSCAN18	-1.56415	1.22754	-2.16646
RNASEH2A	-1.56463	1.70435	-2.01406
ARF5	-1.56607	-1.11631	-4.5637
TMED4	-1.56609	-1.11893	-2.05916
UBR5	-1.56668	-1.06855	-2.60045
ZNF146	-1.56686	-1.00548	-2.14692
DENND5A	-1.56697	1.04434	-3.56555
DYRK4	-1.56706	1.01397	-2.72272
C3orf75	-1.56827	-1.01769	-1.87661
TBC1D9B	-1.56905	1.96646	-2.31745
CBARA1	-1.56918	1.12723	-2.36568
PRKAA1	-1.56923	-1.21893	-2.99279
PGLS	-1.56971	1.00338	-3.00937
LPIN2	-1.5699	-1.07071	-1.71913
ACSS2	-1.57015	1.68291	-1.23994
CAMLG	-1.57026	-1.35406	-3.37867
PRMT2	-1.57101	-1.10119	-1.79788
C12orf41	-1.57119	1.06383	-2.87987
EFTUD2	-1.5712	1.13095	-3.0717
MRPS12	-1.5717	1.16285	-2.8413
C3	-1.57229	-1.13802	-1.56042
FAM129A	-1.57261	-1.07884	-2.04979
BRI3P1	-1.57272	-1.33281	-2.15511
ZNF263	-1.57272	-1.16393	-2.79682
CD99	-1.57278	-1.17682	-2.19767
LOC728855	-1.57306	1.83794	-2.3666
MYO1B	-1.57327	-1.2868	-2.33462
SAAL1	-1.57334	-1.04026	-2.06643
NSMAF	-1.57351	-1.0915	-3.01754
SMARCB1	-1.5743	-1.19747	-1.67006
UBN1	-1.57458	-1.05208	-2.29193
LARP4B	-1.57479	1.15402	-3.47411
C5orf5	-1.57724	1.65012	-2.18787
PAK1	-1.57741	-1.05244	-2.15655
UCKL1	-1.57759	-1.06942	-2.98696
ATP6V0B	-1.57765	-1.26023	-3.98169
CAT	-1.57797	-1.56595	-2.1893
ITGB1	-1.57898	-1.38418	-7.43193
CPNE8	-1.57959	-1.14241	-1.82367
COG2	-1.57971	-1.08269	-2.11388
ZNF274	-1.57972	1.82944	-2.15348
MED22	-1.57982	1.97339	-2.26487
AP3D1	-1.5803	-1.04756	-1.97461
SHPK	-1.58065	-1.09368	-2.71542
HM13	-1.58112	-1.4267	-1.57372
UBE2Q1	-1.58124	1.08202	-2.03495
PPP3CB	-1.58134	-1.10337	-3.17708
PUS7	-1.58139	1.19034	-2.29485
WIPI1	-1.58177	-1.07271	-2.39332
RECQL	-1.58196	1.47999	-1.94417
PHF11	-1.5821	1.90654	-2.51179
PIPSL	-1.58219	-1.48746	-1.53647
PFKM	-1.58324	-1.12814	-2.42904
C10orf26	-1.58385	-1.25537	-1.58155
HAGH	-1.58415	-1.06282	-2.68655
FXYD5	-1.58421	-1.01051	-1.87186
COX10	-1.58433	1.82895	-1.92236
DPP3	-1.58443	-1.20167	-1.80126
SPTLC3	-1.58456	-1.0379	-1.51799
NAT9	-1.58562	1.42068	-2.26433
DHRS4	-1.58597	-1.1538	-2.34824
FAM134A	-1.58687	1.43145	-2.48476
CHD4	-1.58698	1.20145	-2.66161
PAAF1	-1.58699	-1.01165	-1.85192
C16orf57	-1.58708	1.10879	-2.62758
EIF4G1	-1.58749	-1.04329	-3.48335
RHOC	-1.58799	-1.2413	-2.71009
GTF2IRD2B	-1.58805	1.21069	-1.66126
MAT2A	-1.58831	-1.15191	-5.81616
YIPF3	-1.58871	1.25347	-2.15671
CLK1	-1.58897	1.13736	-3.57062
ARHGDIA	-1.58917	-1.00517	-2.48162
LOC148413	-1.58917	1.07572	-2.50512
GOLGB1	-1.58932	1.59802	-1.973
IMPDH1	-1.5894	1.01047	-2.32146
VAT1	-1.5895	1.01688	-3.47764
MKLN1	-1.5898	1.06306	-4.29234
CCNL1	-1.59021	1.39625	-2.81445
TM9SF1	-1.59027	-1.05675	-1.7574
CTBP1	-1.59033	1.12565	-2.49255
CNO	-1.59043	-1.31209	-2.85041
FARP1	-1.59053	1.85378	-1.62503
MRPS5	-1.59069	-1.3238	-2.73763
IQCK	-1.59123	1.04605	-2.38324
SS18	-1.59171	-1.43043	-1.6003
SLC35E1	-1.59173	-1.07918	-1.825
LOC728873	-1.59174	1.02285	-3.00819
METTL13	-1.59207	-1.15671	-2.74962
FOXC1	-1.59234	1.95411	1.18176
SMPDL3A	-1.59235	-1.82514	-2.09682
PKN1	-1.5932	-1.1628	-1.84381
CSNK2A1	-1.59501	-1.32137	-1.71649
GMPR2	-1.59544	-1.23182	-2.03348
IER3	-1.59564	1.24527	-2.08994
LOC644936	-1.59638	1.1598	-4.55625
INPP5A	-1.59666	-1.30166	-1.92334
NAT10	-1.59677	1.24847	-2.24347
TM9SF4	-1.59705	1.01986	-2.47945
DULLARD	-1.59732	1.05361	-2.17128
C9orf142	-1.59762	1.24838	-1.93685
ADCK2	-1.59793	-1.10653	-2.60247
DNPEP	-1.59796	1.14073	-2.14118
TUBGCP2	-1.59805	1.1331	-2.59023
POLR3A	-1.5987	-1.2092	-1.8341
HEATR1	-1.59923	1.05559	-2.11177
NSUN2	-1.59958	-1.01041	-3.87744
RNF34	-1.59968	1.04552	-2.69441
RBBP9	-1.59974	-1.09512	-1.87634
TMED3	-1.60001	-1.04245	-3.21524
C19orf62	-1.60025	-1.08606	-3.07126
HNRNPH3	-1.60049	-1.10934	-2.10802
ENTPD6	-1.60091	-1.14468	-2.32633
ACACA	-1.60108	-1.0398	-2.32414
CHST7	-1.60127	1.97133	-1.70835
CCND1	-1.60148	1.21884	-1.80476
METTL1	-1.60153	1.01995	-2.70376
NIPA1	-1.60205	-1.03529	-2.35789
PITPNM1	-1.60209	1.02502	-2.47817
CDK2AP2	-1.60217	-1.23205	-2.06395
NUP133	-1.60263	1.02749	-2.15135
INHBE	-1.60373	-1.68065	-2.56307
SCAND1	-1.60427	-1.14121	-3.02332
ZC3HC1	-1.60452	1.85037	-2.26082
C13orf23	-1.60473	-1.19761	-1.96645
KIF2C	-1.60526	1.01822	-2.07282
MRPL55	-1.60558	-1.1536	-2.64877
MPDU1	-1.60565	-1.22992	-2.76589
RFNG	-1.60582	1.55816	-2.21907
RHBDD2	-1.60611	1.20237	-2.07851
PLXNB2	-1.60651	2.04489	-2.02709
TSPAN4	-1.60707	-1.07382	-2.08374
CUL4A	-1.60754	1.45736	-2.69572
PPP2R3A	-1.60773	-1.19996	-1.32988
IKBKG	-1.60813	-1.24263	-2.28208
LOC728908	-1.60847	-1.07151	-1.73782
GPSM2	-1.60884	-1.13145	-1.75841
C1orf52	-1.60893	-1.1416	-2.25772
DSG2	-1.60916	-1.42442	-1.48024
C17orf106	-1.60936	-1.28554	-2.25559
PGAM1	-1.60963	-1.48657	-1.61394
ALDOA	-1.60971	-1.33538	-4.7332
ZMYM4	-1.6102	-1.08191	-2.0256
HNRPH1	-1.61037	-1.23336	-2.05166
UBXN4	-1.61067	-1.24726	-3.39045
CCDC99	-1.61101	-1.02888	-2.23606
TUBA1B	-1.61209	-1.07068	-6.1372
BRMS1	-1.61292	-1.25438	-2.04278
POLR1C	-1.61324	2.0928	-2.56878
KLF13	-1.61496	-1.15168	-1.8878
LOC730455	-1.61524	-1.49283	-1.79766
CDCA4	-1.616	2.00584	-1.93069
POLA2	-1.61603	1.12804	-2.13454
CSNK1D	-1.61618	-1.06661	-3.35161
OTUB1	-1.61623	1.73612	-2.15759
PRKAB1	-1.61625	-1.22029	-2.19138
SUMO1P3	-1.61672	-1.19146	-2.00025
CSNK1A1	-1.61701	-1.25317	-1.71838
CYB5D2	-1.61799	-1.15184	-1.86673
LARS	-1.61835	1.02502	-2.87236
FADS1	-1.61861	-1.00811	-1.96681
C18orf8	-1.61881	-1.02513	-1.95301
DDIT3	-1.61959	-1.10514	-2.1502
CCDC58	-1.61963	-1.15433	-2.03685
IWS1	-1.61977	1.87494	-1.98794
CYB5D1	-1.6199	1.78717	-1.96051
PHIP	-1.62025	1.55726	-2.53083
LOC644928	-1.62028	1.10228	-2.53099
SENP2	-1.62053	1.62402	-2.13362
CD320	-1.62082	-1.0634	-2.55383
SLC25A14	-1.62135	1.09795	-2.18733
UBE2C	-1.6216	1.53453	-3.32043
CDC42SE1	-1.62175	-1.0094	-2.17335
CCDC23	-1.62203	-1.15372	-2.77729
IP6K1	-1.62204	1.60654	-1.99347
LHFPL2	-1.62228	-1.3385	-2.11224
RPS27A	-1.62245	-1.19266	-3.01033
ZNF33B	-1.62258	-1.06103	-1.86387
GPBP1L1	-1.62298	-1.02233	-1.973
ANAPC11	-1.62348	-1.15435	-2.37103
LRRC47	-1.62373	1.02897	-2.1378
LOC100130511	-1.62401	-1.13172	-2.30776
CDK5	-1.6243	-1.14525	-2.07616
LOC387841	-1.62438	-1.14035	-3.09345
BRWD2	-1.62477	-1.11116	-2.16492
TRAP1	-1.62586	-1.06847	-2.57705
ELF3	-1.62602	-1.0511	-2.46589
ZDHHC6	-1.62623	1.0449	-2.58809
RBMX2	-1.62628	-1.29468	-2.14821
BANP	-1.62652	1.00356	-2.79204
MTMR3	-1.62667	1.7924	-2.31941
TM7SF3	-1.62676	-1.15169	-1.67248
LOC732165	-1.62729	-1.36953	-2.27875
MTAP	-1.62744	1.09844	-2.4573
NDEL1	-1.62777	-1.20186	-3.48018
ACADM	-1.62816	-1.22736	-2.21674
TRIM8	-1.62818	-1.0588	-3.18442
DEDD	-1.62848	1.11883	-2.22564
PET112L	-1.62853	-1.08667	-2.0206
NR2F6	-1.6298	-1.02209	-3.06211
MSC	-1.63035	-1.09285	-1.79982
HLA-G	-1.63062	-1.08135	-2.0463
SULT1A4	-1.63069	-1.17012	-2.29177
HELZ	-1.63136	1.03473	-2.13756
ARL2	-1.63157	1.10745	-1.34896
DNASE2	-1.63205	-1.19512	-2.35158
DIAPH1	-1.63208	1.03112	-2.26844
JOSD1	-1.63218	1.0295	-2.36313
MED29	-1.63259	1.69733	-2.30157
CMTM4	-1.63282	-1.03429	-2.1153
NARS	-1.63304	-1.04509	-3.37617
ZDHHC6	-1.63312	1.18109	-2.47021
FAM188A	-1.63315	-1.09448	-2.07452
OGT	-1.63372	1.06304	-2.1737
FAM160B1	-1.63429	-1.13323	-2.74856
THOC5	-1.63434	-1.05749	-1.94664
AFG3L2	-1.63468	-1.13498	-3.30272
RNF167	-1.63574	1.08356	-1.99824
[truncated: 4,072 more rows]
